# Supplementary material for: Polarization-directed growth of spiral nanostructures by laser direct writing with vector beams
Source: Nat Commun. 2023 Mar 14;14:1422. doi: 10.1038/s41467-023-37048-0 (PMC10015062; doi:10.1038/s41467-023-37048-0)
Supplement: Supplementary file 3 — Source Data [file 41467_2023_37048_MOESM3_ESM.xlsx]

## Sheet: Figure 2a
Figure 2a
	wavelength(nm)	intensity(after)	intensity(before)
	450	0.0230591	-0.00156648
	451	0.0134696	-0.000376364
	452	0.0161489	-0.00111773
	453	0.0195817	-0.000889047
	454	0.0154184	-0.000540541
	455	0.0124935	0.00053581
	456	0.0225606	-0.000695531
	457	0.0161755	-0.000171438
	458	0.0222628	-0.000168294
	459	0.0192855	-0.000993707
	460	0.0242386	-0.000823045
	461	0.0218266	-0.000313185
	462	0.0178144	-0.000310897
	463	0.0142435	-0.000458295
	464	0.0170917	0.000303352
	465	0.0213374	-0.00137657
	466	0.0208399	-0.000601052
	467	0.0178497	-0.000147558
	468	0.0167883	0.000142349
	469	0.0207109	-0.000705716
	470	0.0183593	-0.00127877
	471	0.0168701	-0.000840336
	472	0.016687	-0.00108225
	473	0.0174775	-0.00065548
	474	0.0193198	-0.000400053
	475	0.0244954	-0.000652997
	476	0.0175805	0.000629089
	477	0.023241	-0.000621891
	478	0.0221678	-0.000126678
	479	0.0207877	0.000121448
	480	0.024231	-0.000725953
	481	0.0220026	0
	482	0.0250591	-0.000235599
	483	0.0262626	-0.000114758
	484	0.0199355	0
	485	0.0197076	-0.00112969
	486	0.0239237	0.000112057
	487	0.0203345	-0.00067242
	488	0.0205748	0.000107852
	489	0.0235302	-0.000213061
	490	0.0275925	-0.00052626
	491	0.0227773	-0.000524109
	492	0.025795	0.000527816
	493	0.0239495	0.000413608
	494	0.0294177	0.000198886
	495	0.0239937	0.000199641
	496	0.0283042	0.0001002
	497	0.0264449	-0.000288101
	498	0.0199188	-0.00029129
	499	0.028963	0
	500	0.0277134	0.000188111
	501	0.0271259	-0.000182615
	502	0.0322738	0.000753864
	503	0.030748	9.3e-05
	504	0.0325062	0.000637175
	505	0.0282017	0.000728797
	506	0.0319335	0.000178126
	507	0.0344577	0
	508	0.0308862	0.000518941
	509	0.0300513	0.000529287
	510	0.0378721	0.000349803
	511	0.0344242	0.000422369
	512	0.0314249	0.000739402
	513	0.030565	0.000329652
	514	0.0346037	0
	515	0.0353476	-0.000162245
	516	0.0370837	0.00103917
	517	0.0320615	0.000630666
	518	0.0344145	0.000475172
	519	0.0335767	0.000313381
	520	0.0289875	0.000860181
	521	0.0355402	0.000298285
	522	0.0373071	0.000438757
	523	0.0358663	-0.000149142
	524	0.037539	0.000450113
	525	0.0326135	0.000363875
	526	0.0334282	0.000366032
	527	0.0380309	0.000146811
	528	0.0430406	0.000921659
	529	0.0376131	-0.000144123
	530	0.0361132	0.000629195
	531	0.0384359	0.000275824
	532	0.0362971	0.000140509
	533	0.0353795	0.000676041
	534	0.0353777	0.000739844
	535	0.0389377	0.000617835
	536	0.0429623	0.000465859
	537	0.0378837	0.0002638
	538	0.0383185	0.000856898
	539	0.0372307	0.000785495
	540	0.0382254	0.000388903
	541	0.040153	0.000515597
	542	0.0373704	0.000515763
	543	0.0382297	0.000778109
	544	0.0446675	0.000504636
	545	0.0355804	0.000249268
	546	0.0400163	0.000628259
	547	0.0353891	0.000689439
	548	0.0387765	-6.24e-05
	549	0.0401854	0.000554358
	550	0.0394275	0.000664251
	551	0.0382755	0.000242527
	552	0.0391471	0.000835771
	553	0.0393484	0.000706464
	554	0.0378826	0.000893442
	555	0.0348564	0.000831502
	556	0.0364246	0.000417238
	557	0.040191	0.000278443
	558	0.0401856	0.000162593
	559	0.0401893	0.00028401
	560	0.038146	0.000705841
	561	0.0350888	0.000342349
	562	0.0346251	0.00084469
	563	0.0389013	0.000337724
	564	0.0398931	0.000531406
	565	0.0408147	0.000807928
	566	0.0410364	0.000492557
	567	0.0349669	0.000271297
	568	0.0379438	0.00038674
	569	0.0355817	0.000329888
	570	0.037207	0.000420411
	571	0.0365854	0.000734523
	572	0.0357028	0.000414036
	573	0.0370311	0.000786205
	574	0.0361146	0.000481979
	575	0.0382502	0.000528457
	576	0.0389776	0.000706892
	577	0.0377676	0
	578	0.0362634	0.000208855
	579	0.0372839	0.000648994
	580	0.0399153	0.000678284
	581	0.0340656	0.000848446
	582	0.0368048	0.0003944
	583	0.0391482	0.000542727
	584	0.0356121	0.000665813
	585	0.0363085	0.00070327
	586	0.0345427	0.000344811
	587	0.0354654	0.000452648
	588	0.0357627	0.00039982
	589	0.0369344	0.000448833
	590	0.0371198	0.000534058
	591	0.0347727	0.000618576
	592	0.0345479	0.000802303
	593	0.0398632	0.000144984
	594	0.0394003	0.000487615
	595	0.0351757	0.000816405
	596	0.0350635	0.00047824
	597	0.0367443	0.00092829
	598	0.0371304	0.000584191
	599	0.038428	0.000769788
	600	0.0351323	0.000709656
	601	0.0351435	0.000411692
	602	0.035065	0.000313003
	603	0.0388963	0.000637378
	604	0.0332776	0.000754851
	605	0.0332588	0.000177281
	606	0.0377473	0.000528262
	607	0.0377034	0.000494293
	608	0.0337578	0.000630858
	609	0.0368009	0.000465311
	610	0.0365316	0.000408441
	611	0.0350014	0.000838334
	612	0.0322929	0.000526454
	613	0.037549	0.000675067
	614	0.0344604	0.000606665
	615	0.0346316	0.000696439
	616	0.0343149	0.000731295
	617	0.0385664	0.000368172
	618	0.0369092	0.000893695
	619	0.0366714	0.000710038
	620	0.0359573	0.000671892
	621	0.0353776	0.000356777
	622	0.0347719	0.000485373
	623	0.0352656	0.00104749
	624	0.0357794	0.000694565
	625	0.0324745	0.000721533
	626	0.0319348	0.000500956
	627	0.0380504	0.000629581
	628	0.0358244	0.000430348
	629	0.0333408	0.000631659
	630	0.0346609	0.000510943
	631	0.0377232	0.00072372
	632	0.033367	0.00102491
	633	0.0343346	0.000737911
	634	0.0368746	0.000388735
	635	0.034513	0.000647361
	636	0.0359801	0.000518112
	637	0.0358128	0.0007918
	638	0.0348862	0.000568331
	639	0.0348199	0.000469704
	640	0.0347322	0.00065028
	641	0.0358075	0.000654593
	642	0.0365968	0.000593296
	643	0.0334988	0.00047469
	644	0.0334185	0.000693963
	645	0.0335523	0.000467826
	646	0.0366078	0.000664369
	647	0.0322701	0.000574383
	648	0.0345162	0.000689487
	649	0.0339763	0.000710198
	650	0.0335662	0.000571203
	651	0.0335649	0.000911221
	652	0.0328784	0.000656007
	653	0.0321982	0.000584698
	654	0.0320322	0.000594758
	655	0.0335577	0.000764396
	656	0.0310261	0.0009222
	657	0.0285723	0.000783021
	658	0.0315052	0.000871261
	659	0.0338739	0.000690299
	660	0.0371748	0.000740649
	661	0.0320237	0.000966752
	662	0.0315736	0.000505284
	663	0.0308753	0.000921105
	664	0.0307906	0.000924697
	665	0.0310372	0.000584893
	666	0.030046	0.000713896
	667	0.03279	0.000550358
	668	0.0290622	0.00079385
	669	0.0286023	0.000680599
	670	0.0296217	0.000685014
	671	0.0283848	0.000578728
	672	0.0298805	0.000599597
	673	0.0283812	0.000585676
	674	0.0310801	0.000637349
	675	0.0293574	0.00066492
	676	0.0291822	0.000692408
	677	0.0330116	0.000845559
	678	0.0302265	0.000420256
	679	0.0297699	0.000900716
	680	0.030457	0.000912952
	681	0.0283502	0.000853242
	682	0.0331006	0.000897044
	683	0.0322975	0.000840841
	684	0.0332296	0.000654772
	685	0.0309607	0.000483559
	686	0.030743	0.000574147
	687	0.031411	0.000720721
	688	0.0312396	0.000532678
	689	0.0308319	0.000800034
	690	0.0330272	0.000710465
	691	0.0325965	0.000629776
	692	0.0328503	0.000547
	693	0.032414	0.000943032
	694	0.0332928	0.000565267
	695	0.0312117	0.00103914
	696	0.0285015	0.000745451
	697	0.0318281	0.00097156
	698	0.0321045	0.000962759
	699	0.0314241	0.00044827
	700	0.031198	0.000600833
	701	0.0307795	0.000698507
	702	0.030775	0.000755891
	703	0.0334825	0.000573698
	704	0.0323417	0.000718165
	705	0.0285006	0.00061772
	706	0.0307454	0.00107305
	707	0.028682	0.000590269
	708	0.0307193	0.000613282
	709	0.0293024	0.000827959
	710	0.0272525	0.00100384
	711	0.0269175	0.000584966
	712	0.0291038	0.000658518
	713	0.029415	0.000635432
	714	0.0280876	0.000620677
	715	0.0304032	0.00103894
	716	0.0303258	0.000662632
	717	0.0280666	0.000211622
	718	0.0284208	0.000541441
	719	0.0251415	0.000657462
	720	0.0290534	0.000759844
	721	0.0268015	0.000838519
	722	0.0269991	0.000683556
	723	0.0307377	0.0007892
	724	0.027502	0.000787574
	725	0.0296806	0.000353061
	726	0.0285795	0.00101842
	727	0.0264587	0.000696349
	728	0.0292991	0.000579684
	729	0.0270092	0.000866947
	730	0.023627	0.000749695
	731	0.0252908	0.000955371
	732	0.0312342	0.000913679
	733	0.0268326	0.000598775
	734	0.0256968	0.000757038
	735	0.0232746	0.000520957
	736	0.0278059	0.000571021
	737	0.0250177	0.000612716
	738	0.0235358	0.000605242
	739	0.0245417	0.000411259
	740	0.0230897	0.000667175
	741	0.0239552	0.000581452
	742	0.0271913	0.000862358
	743	0.0259996	0.000473664
	744	0.026285	0.000275242
	745	0.0246015	0.000589275
	746	0.0217894	0.000855839
	747	0.0240578	0.000681829
	748	0.0244223	0.000151653
	749	0.0217668	0.000856083
	750	0.0211193	0.000654297
	751	0.0205652	0.000467028
	752	0.0237611	0.000627171
	753	0.0251177	0.000567994
	754	0.0234673	0.000652681
	755	0.024869	0.000777567
	756	0.022394	0.00050945
	757	0.0188573	0.000974309
	758	0.0185622	0.000551738
	759	0.0204338	0.000684965
	760	0.0239963	0.000482462
	761	0.0202043	0.00095742
	762	0.0215484	0.000413822
	763	0.0183029	0.000153265
	764	0.0226451	0.000820555
	765	0.0221394	0.000621923
	766	0.0200827	0.000391524
	767	0.021369	0.00034871
	768	0.0240708	0.000891713
	769	0.0218743	0.000836727
	770	0.0181729	0.00043802
	771	0.02293	0.000265901
	772	0.020831	0.000977889
	773	0.0219421	0.000225149
	774	0.0209161	0.00088476
	775	0.0188113	0.000613223
	776	0.0192216	0.000721581
	777	0.0197557	0.000696824
	778	0.0207262	0.000854214
	779	0.0170986	0.00041403
	780	0.0194097	0.000516144
	781	0.0161661	0.000269978
	782	0.0145782	0.000567183
	783	0.0173028	0.000419061
	784	0.0190799	0.00035392
	785	0.0162789	0.000339155
	786	0.0201473	0.00108758
	787	0.018262	0.00047206
	788	0.0167081	0.000864254
	789	0.0175947	0.000594318
	790	0.0161357	0.000356125
	791	0.0147665	0.000725076
	792	0.0149362	0.000640779
	793	0.0162225	0.00081423
	794	0.0171125	0.000544728
	795	0.0130067	0.000461414
	796	0.0134386	0.000355303
	797	0.0119077	0.00112205
	798	0.0128417	0.000867766
	799	0.0140791	0.000684182
	800	0.0161604	0.000648214
	801	0.0133508	0.000252637
	802	0.0138014	0.000457397
	803	0.0178891	0.000319795
	804	0.0127329	0.000312129
	805	0.0126565	0.000774343
	806	0.0133183	0.000482193
	807	0.0177194	0.000622536
	808	0.0131333	0.000680735
	809	0.0146011	0.000656513
	810	0.0137151	0.000590745
	811	0.0155663	0.000670017
	812	0.0121009	0.000924806
	813	0.0123493	0.000965968
	814	0.0111951	0.000789153
	815	0.013421	0.000820625
	816	0.0108766	0.000354635
	817	0.00992888	0.00101744
	818	0.0108833	0.00107945
	819	0.0132894	0.000817115
	820	0.0103099	0.00138175
	821	0.0134328	0.000305904
	822	0.011513	0.000618716
	823	0.00906896	0.000379968
	824	0.0107285	0.000295858
	825	0.0133972	7.16e-05
	826	0.00842342	0.000362319
	827	0.0102741	0.000629772
	828	0.00797536	0.000165659
	829	0.00838092	0.000591566
	830	0.00959433	0.00115712
	831	0.00813265	0.00081473
	832	0.00976582	0.000916056
	833	0.0115147	0.000940975
	834	0.00886623	0.00033605
	835	0.00683666	0.000855725
	836	0.0151867	0.00114902
	837	0.0117	0.000648028
	838	0.00787033	0.000891442
	839	0.00483282	0.00114932
	840	0.00709207	0.00036914
	841	0.00424333	0.000181406
	842	0.00664897	0.000266975
	843	0.00718937	0.000760746
	844	0.0116107	0.00126103
	845	0.00619569	0.00039968
	846	0.00967936	0.00101338
	847	0.00495806	0.000986972
	848	0.00616815	0
	849	0.00718208	0.000900721
	850	0.00594418	0.000798483
	851	0.00921031	0.00068857
	852	0.00686341	0.000811194
	853	0.00653854	0.000626305
	854	0.00548015	0.000730613
	855	0.00840482	0.00116267
	856	0.0081165	0.000922226
	857	0.00759792	0.000725614
	858	0.004013	0.00127782
	859	0.00698811	0.00111346
	860	0.00368638	-0.000576768
	861	0.00341529	0.000824888
	862	0.00507031	0.00083254
	863	0.00659154	0.00161309
	864	0.0030798	0.00100581
	865	0.00252971	0.000687994
	866	0.00509936	0.00112122
	867	0.00076936	0.00127194
	868	0.0052707	0.001114
	869	0.00151417	0.000240558
	870	0.00956136	0.000240761
	871	0.00861155	0.000483092
	872	0.00426219	-0.000245218
	873	0.00293234	0.00048187
	874	0.00709164	0.000498504
	875	0.0079008	0.000954849
	876	0.00640912	0.000962464
	877	0.0021975	0.00065591
	878	0.00403057	0.00110294
	879	0.007615	0.000893541
	880	0.00650616	0.000412541
	881	0.00642158	0.000827929
	882	-0.00114263	0.000129166
	883	-0.00038975	0.00174497
	884	-0.000197451	0.00149782
	885	0.00255297	0.00139489
	886	0.00462775	0.000842105
	887	0.0049864	0.000283648
	888	-0.00198414	0.00170503
	889	-0.00244769	0.000432713
	890	0.00432511	0.000857265
	891	-0.00204901	0.00114058
	892	-0.00171533	0.000590493
	893	0.00346671	0.0015841
	894	0.0011332	0.00145096
	895	0.00721154	0.00181488
	896	0.0051815	0.00122007
	897	0.00663998	0.000316206
	898	0.00419719	0.000302389
	899	0.00596309	0.000891001
	900	0.00315122	0.000624512

## Sheet: Figure2h
Figure 2h
	separation(nm)	FX	Fy	Fz
	0	44.4	0.11231	8.64012
	1	19.3	0.0972088	8.63162
	2	12.3	0.0553071	8.60209
	3	8.47	0.00252891	8.55419
	4	5.55	-0.0323805	8.50428
	5	4.14	-0.0313518	8.45739
	6	3	-0.011758	8.40393
	7	2.66	-0.011261	8.35157
	8	2.45	-0.0417193	8.32389
	9	2.09	-0.0751577	8.31991
	10	1.82	-0.081045	8.31185
	11	1.63	-0.0564605	8.28887
	12	1.51	-0.0152836	8.27577
	13	1.46	0.0300351	8.29916
	14	1.06	0.0700514	8.34745
	15	1.03	0.0948805	8.37804
	16	0.972	0.0947795	8.36662
	17	0.952	0.0678957	8.3333
	18	0.914	0.0320216	8.31056
	19	0.907	0.0185327	8.30438
	20	0.893	0.0401599	8.29807
	21	0.878	0.0688423	8.27667
	22	0.872	0.0613135	8.23974
	23	0.852	0.00927822	8.2008
	24	0.814	-0.0503045	8.17511
	25	0.807	-0.0814395	8.16409
	26	0.772	-0.0888669	8.15757
	27	0.752	-0.0974956	8.14894
	28	0.714	-0.109468	8.14143
	29	0.707	-0.106942	8.14616
	30	0.693	-0.086873	8.1744
	31	0.678	-0.0637627	8.21709
	32	0.644	-0.0420117	8.23807
	33	0.636	-0.0116449	8.20875
	34	0.634	0.0278737	8.14465
	35	0.597	0.0577842	8.09563
	36	0.596	0.061063	8.10584
	37	0.585	0.0471212	8.17452
	38	0.572	0.0427281	8.24295
	39	0.555	0.0544522	8.24152
	40	0.552	0.0554609	8.16509
	41	0.543	0.0206413	8.07858
	42	0.537	-0.034589	8.04249
	43	0.536	-0.0644636	8.05522
	44	0.528	-0.0447747	8.06923
	45	0.523	-0.00240615	8.04493
	46	0.521	0.0176323	7.98678
	47	0.517	0.00082998	7.93531
	48	0.515	-0.0366219	7.92403
	49	0.512	-0.0782827	7.94319
	50	0.511	-0.113617	7.95329
	51	0.51	-0.125652	7.93365
	52	0.506	-0.100479	7.90524
	53	0.505	-0.0507567	7.89922
	54	0.504	-0.0123548	7.91167
	55	0.503	-0.0109651	7.90671
	56	0.501	-0.0387256	7.86688
	57	0.5	-0.0666134	7.81546
	58	0.489	-0.0713403	7.77579
	59	0.486	-0.0479507	7.7376
	60	0.485	-0.00890723	7.685
	61	0.483	0.0260444	7.63028
	62	0.482	0.0482589	7.59602
	63	0.481	0.0658437	7.58529
	64	0.48	0.0869938	7.58697
	65	0.479	0.107081	7.59192
	66	0.471	0.115433	7.59445

## Sheet: Figure 2i
Figure 2i
	U	d(nm)
		0
	-11.4366	1
	-3.85446	2
	-1.9379	3
	-1.18724	4
	-0.809107	5
	-0.584549	6
	-0.437579	7
	-0.33635	8
	-0.26376	9
	-0.210171	10
	-0.170614	11
	-0.140291	12
	-0.116566	13
	-0.0982184	14
	-0.0837585	15
	-0.0721159	16
	-0.0624206	17
	-0.0542013	18
	-0.0479195	19
	-0.0422356	20
	-0.0375698	21
	-0.0336003	22
	-0.0298816	23
	-0.026796	24
	-0.0242887	25
	-0.0220359	26
	-0.0198629	27
	-0.0177033	28
	-0.0160795	29
	-0.0146276	30
	-0.0132903	31
	-0.011984	32
	-0.0110544	33
	-0.00969807	34
	-0.00892463	35
	-0.00794135	36
	-0.00731895	37
	-0.00659216	38
	-0.00545059	39
	-0.00512382	40
	-0.00455911	41
	-0.00350505	42
	-0.00323972	43
	-0.00266936	44
	-0.0020139	45
	-0.00159384	46
	-0.00111595	47
	-0.00062186	48
	-0.000467065	49
	0.000189067	50
	0.00037248	51
	0.00108995	52
	0.00186003	53
	0.00136659	54
	0.00196342	55
	0.00227098	56
	0.00272217	57
	0.00288298	58
	0.00354704	59
	0.00364029	60
	0.00398016	61
	0.00425339	62
	0.00412068	63
	0.00474637	64
	0.00466876	65
	0.00538597	66

## Sheet: Figure2j
Figure2j
	separation(nm)	|E/E0|^2
	1	37.5793
	2	23.9228
	3	17.9104
	5	12.8327
	10	7.83005

## Sheet: Figure4a-d
figure4a-d
	figure4a				figure4b				figure4c				figure4d
	LH				RH				CDS				CDS
	LCP		RCP		LCP		RCP		LH		RH		LH		RH
	wavelength	scattering	wavelength	scattering	wavelength	scattering	wavelength	scattering	Wavelength	intensity	Wavelength	intensity	wavelength	intensity	wavelength	intensity
	450.94	0.0281023	450.94	0.0261991	450.94	0.0308849	450.94	0.0299774	450.94	0.0596923	450.94	0.03187	800	0.126	800	-0.073
	451.712	0.0281988	451.712	0.0260335	451.712	0.0293107	451.712	0.0287709	451.712	0.0484846	451.712	0.0267147	796	0.13	796	-0.0795
	452.484	0.0273849	452.484	0.0275919	452.484	0.0296144	452.484	0.0296922	452.484	0.0363124	452.484	0.0211305	792	0.134	792	-0.0857
	453.256	0.0280213	453.256	0.0279578	453.256	0.0305213	453.256	0.0299385	453.256	0.0254388	453.256	0.016862	788	0.136	788	-0.0919
	454.028	0.0282794	454.028	0.0270565	454.028	0.0305168	454.028	0.0296978	454.028	0.0171926	454.028	0.0146114	784	0.138	784	-0.0979
	454.799	0.0281456	454.799	0.0282726	454.799	0.0311565	454.799	0.0310318	454.799	0.0117605	454.799	0.0143223	780	0.14	780	-0.104
	455.571	0.026959	455.571	0.0272514	455.571	0.0297088	455.571	0.0302039	455.571	0.0086529	455.571	0.0154689	777	0.141	777	-0.108
	456.342	0.0268012	456.342	0.0264764	456.342	0.0307849	456.342	0.0297767	456.342	0.00732848	456.342	0.0171399	773	0.143	773	-0.113
	457.114	0.0284199	457.114	0.0277907	457.114	0.0311609	457.114	0.0295543	457.114	0.00762104	457.114	0.0183784	769	0.144	769	-0.116
	457.885	0.0273028	457.885	0.027195	457.885	0.0302748	457.885	0.0305615	457.885	0.00973885	457.885	0.0188469	765	0.143	765	-0.119
	458.657	0.0283551	458.657	0.0292749	458.657	0.0315533	458.657	0.0297467	458.657	0.0137176	458.657	0.0190375	762	0.141	762	-0.122
	459.428	0.0271147	459.428	0.0264223	459.428	0.0284726	459.428	0.0299677	459.428	0.018718	459.428	0.019446	758	0.137	758	-0.124
	460.199	0.0290783	460.199	0.0273706	460.199	0.0313539	460.199	0.0303917	460.199	0.0229997	460.199	0.0194639	755	0.132	755	-0.125
	460.97	0.0277307	460.97	0.0268979	460.97	0.0308896	460.97	0.0289439	460.97	0.0248476	460.97	0.0174758	751	0.126	751	-0.125
	461.741	0.0280531	461.741	0.0265405	461.741	0.0296904	461.741	0.0283243	461.741	0.0236143	461.741	0.0125079	747	0.119	747	-0.123
	462.512	0.0269369	462.512	0.0281582	462.512	0.030281	462.512	0.0304839	462.512	0.0198874	462.512	0.00584621	744	0.11	744	-0.12
	463.283	0.0289486	463.283	0.027037	463.283	0.0295902	463.283	0.0310029	463.283	0.0148505	463.283	0.000733795	740	0.0997	740	-0.115
	464.054	0.0291684	464.054	0.0290673	464.054	0.030243	464.054	0.0312947	464.054	0.00968145	464.054	0.000159013	737	0.0873	737	-0.108
	464.825	0.0278994	464.825	0.028145	464.825	0.0298009	464.825	0.0297129	464.825	0.00537143	464.825	0.00473594	734	0.0732	734	-0.0999
	465.596	0.027471	465.596	0.0281331	465.596	0.0309491	465.596	0.0301887	465.596	0.0026146	465.596	0.0125109	730	0.0582	730	-0.0901
	466.366	0.0289483	466.366	0.0280656	466.366	0.0310614	466.366	0.0297145	466.366	0.00152291	466.366	0.02056	727	0.0433	727	-0.0785
	467.137	0.027556	467.137	0.0286233	467.137	0.0311945	467.137	0.0305927	467.137	0.00149071	467.137	0.0267456	724	0.0294	724	-0.0653
	467.907	0.028743	467.907	0.027406	467.907	0.0306855	467.907	0.0293233	467.907	0.00156605	467.907	0.0303531	720	0.0172	720	-0.0511
	468.678	0.0281653	468.678	0.028625	468.678	0.030113	468.678	0.0295694	468.678	0.00115614	468.678	0.031702	717	0.00716	717	-0.0368
	469.448	0.0279834	469.448	0.0279104	469.448	0.0310262	469.448	0.0293851	469.448	0.000526559	469.448	0.0315791	714	-0.000868	714	-0.0235
	470.219	0.0278746	470.219	0.027692	470.219	0.02984	470.219	0.0289389	470.219	0.000686414	470.219	0.0309253	711	-0.00679	711	-0.0119
	470.989	0.0279004	470.989	0.0286584	470.989	0.0300498	470.989	0.0296558	470.989	0.00266008	470.989	0.0305554	708	-0.0105	708	-0.00215
	471.759	0.0279472	471.759	0.0280623	471.759	0.0306198	471.759	0.0302768	471.759	0.00655829	471.759	0.030754	704	-0.0116	704	0.0057
	472.529	0.0289907	472.529	0.0283299	472.529	0.0321704	472.529	0.0304586	472.529	0.0110887	472.529	0.0311164	701	-0.01	701	0.0118
	473.299	0.028917	473.299	0.0282338	473.299	0.0317523	473.299	0.0301133	473.299	0.0139799	473.299	0.0309726	698	-0.00624	698	0.0161
	474.069	0.0288994	474.069	0.0274384	474.069	0.0304132	474.069	0.0300493	474.069	0.0132152	474.069	0.0300357	695	-0.00111	695	0.0182
	474.839	0.0290142	474.839	0.0289231	474.839	0.0313525	474.839	0.030652	474.839	0.00835564	474.839	0.028567	692	0.00408	692	0.018
	475.609	0.0287323	475.609	0.0281288	475.609	0.0310735	475.609	0.0301186	475.609	0.00104374	475.609	0.026943	689	0.00834	689	0.0156
	476.379	0.0284668	476.379	0.0292405	476.379	0.031123	476.379	0.0302215	476.379	-0.00577541	476.379	0.0252567	686	0.0115	686	0.0117
	477.148	0.0282666	477.148	0.0301613	477.148	0.0313859	477.148	0.0310126	477.148	-0.00949923	477.148	0.0234849	683	0.0145	683	0.0071
	477.918	0.0287873	477.918	0.0289789	477.918	0.0317457	477.918	0.0298074	477.918	-0.00923546	477.918	0.0219514	680	0.0191	680	0.00254
	478.688	0.0304611	478.688	0.0297701	478.688	0.0311647	478.688	0.0320581	478.688	-0.00592773	478.688	0.021379	677	0.0269	677	-0.00209
	479.457	0.0291442	479.457	0.0293317	479.457	0.0313487	479.457	0.0309034	479.457	-0.00136364	479.457	0.0222974	675	0.0393	675	-0.00764
	480.227	0.0292117	480.227	0.0297545	480.227	0.0322956	480.227	0.0312774	480.227	0.00292857	480.227	0.0244179	672	0.056	672	-0.0153
	480.996	0.0298723	480.996	0.0290748	480.996	0.0319407	480.996	0.0305991	480.996	0.00613202	480.996	0.0267149	669	0.0752	669	-0.0261
	481.765	0.0308864	481.765	0.0299034	481.765	0.032392	481.765	0.0313831	481.765	0.00798514	481.765	0.0281736	666	0.0935	666	-0.0399
	482.535	0.0299147	482.535	0.0303701	482.535	0.0321359	482.535	0.0311186	482.535	0.00837708	482.535	0.0284281	663	0.107	663	-0.0552
	483.304	0.0299939	483.304	0.0300882	483.304	0.0316665	483.304	0.0314093	483.304	0.00694311	483.304	0.0277388	661	0.111	661	-0.0693
	484.073	0.0313619	484.073	0.0300818	484.073	0.0326396	484.073	0.0312202	484.073	0.00297271	484.073	0.0265576	658	0.104	658	-0.0787
	484.842	0.0311148	484.842	0.0309584	484.842	0.0321466	484.842	0.0310534	484.842	-0.00404992	484.842	0.025263	655	0.0866	655	-0.0802
	485.611	0.0314785	485.611	0.0315454	485.611	0.032133	485.611	0.0322837	485.611	-0.0135163	485.611	0.0242656	652	0.062	652	-0.0723
	486.38	0.0300194	486.38	0.0310062	486.38	0.0323884	486.38	0.0311804	486.38	-0.023264	486.38	0.0242113	650	0.035	650	-0.0563
	487.149	0.0308086	487.149	0.0326	487.149	0.0336927	487.149	0.0325003	487.149	-0.0303273	487.149	0.0259088	647	0.0101	647	-0.0357
	487.917	0.0299838	487.917	0.0322768	487.917	0.0326102	487.917	0.0331084	487.917	-0.0325371	487.917	0.0298585	645	-0.00941	645	-0.0151
	488.686	0.0305223	488.686	0.0312798	488.686	0.0327721	488.686	0.031995	488.686	-0.0298403	488.686	0.0356756	642	-0.0226	642	0.00175
	489.455	0.0309938	489.455	0.0320844	489.455	0.0342355	489.455	0.0314395	489.455	-0.0243811	489.455	0.0419893	639	-0.0303	639	0.0134
	490.223	0.0334444	490.223	0.0326657	490.223	0.0339879	490.223	0.0325833	490.223	-0.0193	490.223	0.0470957	637	-0.0344	637	0.0205
	490.992	0.0315477	490.992	0.0323667	490.992	0.0339272	490.992	0.0318968	490.992	-0.0170695	490.992	0.0499266	634	-0.0368	634	0.0248
	491.76	0.0333804	491.76	0.0327443	491.76	0.0351643	491.76	0.0334052	491.76	-0.0183693	491.76	0.0505649	632	-0.0386	632	0.0281
	492.529	0.0327782	492.529	0.0342217	492.529	0.0342257	492.529	0.0325472	492.529	-0.0220392	492.529	0.0499849	629	-0.0404	629	0.0314
	493.297	0.0325871	493.297	0.0336397	493.297	0.0345077	493.297	0.0328459	493.297	-0.0259773	493.297	0.0493272	627	-0.0419	627	0.0349
	494.065	0.0329768	494.065	0.0342193	494.065	0.0342195	494.065	0.0332796	494.065	-0.0283907	494.065	0.0492422	624	-0.043	624	0.0383
	494.833	0.0332459	494.833	0.0350768	494.833	0.0355187	494.833	0.03358	494.833	-0.0287147	494.833	0.0496944	622	-0.0434	622	0.041
	495.602	0.0345317	495.602	0.0346118	495.602	0.0364713	495.602	0.0340488	495.602	-0.0277608	495.602	0.0503005	619	-0.0432	619	0.0428
	496.37	0.0337185	496.37	0.0347629	496.37	0.0364384	496.37	0.0346551	496.37	-0.0270926	496.37	0.0508504	617	-0.0429	617	0.0437
	497.138	0.0350121	497.138	0.0357839	497.138	0.0363114	497.138	0.0351339	497.138	-0.0280397	497.138	0.0514927	615	-0.0429	615	0.0442
	497.905	0.0360862	497.905	0.0359322	497.905	0.0357857	497.905	0.0340158	497.905	-0.0309344	497.905	0.0524845	612	-0.0434	612	0.0447
	498.673	0.0350041	498.673	0.0374515	498.673	0.0367664	498.673	0.0347622	498.673	-0.034998	498.673	0.0539654	610	-0.0447	610	0.0455
	499.441	0.0359424	499.441	0.037614	499.441	0.0376048	499.441	0.0344937	499.441	-0.0388876	499.441	0.0561004	608	-0.0467	608	0.0467
	500.209	0.0363724	500.209	0.0373613	500.209	0.0362865	500.209	0.0357031	500.209	-0.041509	500.209	0.0592922	605	-0.0492	605	0.0478
	500.976	0.0361938	500.976	0.0388733	500.976	0.0379797	500.976	0.0357033	500.976	-0.0425858	500.976	0.0639784	603	-0.0517	603	0.0481
	501.744	0.0370359	501.744	0.0385624	501.744	0.0386263	501.744	0.0359646	501.744	-0.0427087	501.744	0.0701197	601	-0.0539	601	0.0468
	502.511	0.0377501	502.511	0.0383676	502.511	0.0390466	502.511	0.0357719	502.511	-0.0429433	502.511	0.0769605	598	-0.0551	598	0.0434
	503.279	0.0370093	503.279	0.039	503.279	0.0393104	503.279	0.0367	503.279	-0.0442991	503.279	0.0833603	596	-0.0545	596	0.0372
	504.046	0.0382061	504.046	0.0400735	504.046	0.0409009	504.046	0.0361587	504.046	-0.0473454	504.046	0.0884025	594	-0.0512	594	0.0281
	504.813	0.0398268	504.813	0.0412845	504.813	0.0411672	504.813	0.0380999	504.813	-0.0520628	504.813	0.0918196	592	-0.0444	592	0.0164
	505.581	0.0391672	505.581	0.041455	505.581	0.0421428	505.581	0.0381576	505.581	-0.0578697	505.581	0.0940064	590	-0.0335	590	0.00285
	506.348	0.0396489	506.348	0.0423466	506.348	0.0427146	506.348	0.0385712	506.348	-0.0637897	506.348	0.0956501	587	-0.0188	587	-0.0113
	507.115	0.0400667	507.115	0.043993	507.115	0.0418196	507.115	0.0385665	507.115	-0.068752	507.115	0.0971855	585	-0.00138	585	-0.0244
	507.882	0.0407705	507.882	0.0435548	507.882	0.0423469	507.882	0.0386266	507.882	-0.0718862	507.882	0.0984807	583	0.0165	583	-0.0349
	508.649	0.0411217	508.649	0.04394	508.649	0.044439	508.649	0.0391707	508.649	-0.0726635	508.649	0.0991281	581	0.0323	581	-0.0417
	509.416	0.0418659	509.416	0.0460087	509.416	0.0443659	509.416	0.0396049	509.416	-0.0709696	509.416	0.0992063	579	0.0436	579	-0.0448
	510.182	0.0410915	510.182	0.0448523	510.182	0.0441247	510.182	0.0408475	510.182	-0.0672761	510.182	0.0997415	577	0.0496	577	-0.0447
	510.949	0.0427962	510.949	0.0442725	510.949	0.044417	510.949	0.0408598	510.949	-0.0627408	510.949	0.102185	575	0.0505	575	-0.0427
	511.716	0.0430607	511.716	0.0462203	511.716	0.0464319	511.716	0.0425831	511.716	-0.0588556	511.716	0.107202	573	0.0481	573	-0.0398
	512.482	0.0437689	512.482	0.0445912	512.482	0.0468752	512.482	0.0413123	512.482	-0.0566703	512.482	0.113899	571	0.0441	571	-0.0367
	513.249	0.0446015	513.249	0.0476227	513.249	0.0474447	513.249	0.0414298	513.249	-0.0562336	513.249	0.120288	569	0.0398	569	-0.0335
	514.015	0.0446886	514.015	0.0482814	514.015	0.0476982	514.015	0.0411298	514.015	-0.0568062	514.015	0.12459	567	0.0361	567	-0.0303
	514.782	0.0455058	514.782	0.047777	514.782	0.048342	514.782	0.0427821	514.782	-0.0576209	514.782	0.126266	565	0.0328	565	-0.0271
	515.548	0.0460333	515.548	0.0487099	515.548	0.0489496	515.548	0.0434235	515.548	-0.0584253	515.548	0.126052	563	0.0297	563	-0.0241
	516.314	0.0468459	516.314	0.049429	516.314	0.0495932	516.314	0.0436587	516.314	-0.0593696	516.314	0.125261	561	0.0267	561	-0.0214
	517.08	0.0480136	517.08	0.0509325	517.08	0.0496944	517.08	0.0437464	517.08	-0.0605391	517.08	0.125005	559	0.0236	559	-0.0193
	517.847	0.0471882	517.847	0.0507096	517.847	0.0492846	517.847	0.0441895	517.847	-0.0616828	517.847	0.125754	557	0.0209	557	-0.018
	518.613	0.0483997	518.613	0.0513135	518.613	0.0513008	518.613	0.0453995	518.613	-0.0623297	518.613	0.127284	555	0.0189	555	-0.0172
	519.379	0.0487632	519.379	0.0521262	519.379	0.0519782	519.379	0.0448999	519.379	-0.0620721	519.379	0.128968	553	0.0177	553	-0.0168
	520.144	0.0490503	520.144	0.0525198	520.144	0.052022	520.144	0.0452237	520.144	-0.0607819	520.144	0.130291	551	0.0173	551	-0.0165
	520.91	0.0487399	520.91	0.0515953	520.91	0.0515532	520.91	0.0457048	520.91	-0.0587117	520.91	0.131181	549	0.0174	549	-0.0161
	521.676	0.0506491	521.676	0.0534846	521.676	0.0533047	521.676	0.0469473	521.676	-0.0564876	521.676	0.131872	547	0.0175	547	-0.0157
	522.442	0.0511587	522.442	0.054361	522.442	0.0529638	522.442	0.0466811	522.442	-0.0549166	522.442	0.132497	545	0.0174	545	-0.0155
	523.207	0.0525392	523.207	0.0541498	523.207	0.0550392	523.207	0.0471148	523.207	-0.0545832	523.207	0.132941	543	0.017	543	-0.0156
	523.973	0.0521659	523.973	0.0547866	523.973	0.0546659	523.973	0.0480945	523.973	-0.0554707	523.973	0.133103	541	0.0164	541	-0.0159
	524.738	0.0517658	524.738	0.0558959	524.738	0.0550916	524.738	0.0480617	524.738	-0.0569806	524.738	0.133124	540	0.016	540	-0.0164
	525.504	0.0525872	525.504	0.0561566	525.504	0.0550872	525.504	0.04958	525.504	-0.0584109	525.504	0.133225	538	0.0159	538	-0.0168
	526.269	0.0541599	526.269	0.0566617	526.269	0.0560666	526.269	0.047934	526.269	-0.0594621	526.269	0.133363	536	0.0163	536	-0.017
	527.034	0.0532337	527.034	0.057035	527.034	0.0566868	527.034	0.0492818	527.034	-0.0602821	527.034	0.13321	534	0.017	534	-0.017
	527.8	0.0542577	527.8	0.0568955	527.8	0.0559597	527.8	0.0492953	527.8	-0.0610713	527.8	0.132495	532	0.0176	532	-0.017
	528.565	0.052815	528.565	0.0567725	528.565	0.0566786	528.565	0.0498087	528.565	-0.061717	528.565	0.131317	531	0.018	531	-0.0171
	529.33	0.0549557	529.33	0.0586584	529.33	0.0589486	529.33	0.0511347	529.33	-0.0618118	529.33	0.130124	529	0.0179	529	-0.0174
	530.095	0.0556059	530.095	0.059341	530.095	0.0578933	530.095	0.0520057	530.095	-0.0609518	530.095	0.129478	527	0.0177	527	-0.0179
	530.86	0.0561198	530.86	0.0596718	530.86	0.0584789	530.86	0.0508895	530.86	-0.0589699	530.86	0.129824	525	0.0174	525	-0.0184
	531.625	0.0558113	531.625	0.0589849	531.625	0.0586607	531.625	0.0515283	531.625	-0.0559305	531.625	0.131336	524	0.0174	524	-0.0187
	532.389	0.0562763	532.389	0.0595695	532.389	0.0590532	532.389	0.0524039	532.389	-0.0520098	532.389	0.133782	522	0.0179	522	-0.0188
	533.154	0.0566263	533.154	0.0591397	533.154	0.0598154	533.154	0.0521143	533.154	-0.0474788	533.154	0.136481	520	0.0186	520	-0.0188
	533.919	0.0565521	533.919	0.0598534	533.919	0.0604836	533.919	0.0517052	533.919	-0.0428192	533.919	0.13853	519	0.0193	519	-0.0188
	534.683	0.0579957	534.683	0.0593626	534.683	0.061034	534.683	0.0526993	534.683	-0.0387508	534.683	0.139267	517	0.0198	517	-0.0191
	535.448	0.059457	535.448	0.0613414	535.448	0.0610126	535.448	0.0530991	535.448	-0.0359476	535.448	0.138603	515	0.0198	515	-0.0195
	536.212	0.0603189	536.212	0.0614864	536.212	0.0610828	536.212	0.0536822	536.212	-0.0345612	536.212	0.136893	514	0.0197	514	-0.0199
	536.977	0.0592577	536.977	0.0618419	536.977	0.0617577	536.977	0.0541475	536.977	-0.0339976	536.977	0.134494	512	0.0194	512	-0.0203
	537.741	0.0600035	537.741	0.0625604	537.741	0.0618469	537.741	0.0532154	537.741	-0.0332707	537.741	0.131519	510	0.0195	510	-0.0204
	538.505	0.0586079	538.505	0.0615178	538.505	0.0616929	538.505	0.0545586	538.505	-0.0317045	538.505	0.128009	509	0.0198	509	-0.0204
	539.269	0.0601817	539.269	0.0609501	539.269	0.0622943	539.269	0.0548221	539.269	-0.0293701	539.269	0.124198	507	0.0205	507	-0.0203
	540.034	0.0611657	540.034	0.0627143	540.034	0.0623786	540.034	0.0558841	540.034	-0.0268824	540.034	0.120509	505	0.0211	505	-0.0204
	540.798	0.0616324	540.798	0.0632667	540.798	0.0633639	540.798	0.0565624	540.798	-0.024785	540.798	0.117298	504	0.0215	504	-0.0207
	541.561	0.0621276	541.561	0.0631738	541.561	0.0633588	541.561	0.055949	541.561	-0.0230715	541.561	0.114697	502	0.0216	502	-0.0211
	542.325	0.0615686	542.325	0.0631353	542.325	0.0626274	542.325	0.0561315	542.325	-0.0211841	542.325	0.1127	501	0.0214	501	-0.0214
	543.089	0.0629183	543.089	0.0648801	543.089	0.0631707	543.089	0.0569013	543.089	-0.0184249	543.089	0.111314	499	0.0212	499	-0.0216
	543.853	0.0628802	543.853	0.0639836	543.853	0.0636441	543.853	0.0572574	543.853	-0.0144613	543.853	0.110546	498	0.0211	498	-0.0215
	544.617	0.0629944	544.617	0.0637536	544.617	0.0642576	544.617	0.056949	544.617	-0.00957615	544.617	0.110303	496	0.0214	496	-0.0214
	545.38	0.0632778	545.38	0.0630848	545.38	0.0635645	545.38	0.0576887	545.38	-0.00447599	545.38	0.1104	494	0.0219	494	-0.0214
	546.144	0.0648876	546.144	0.0646314	546.144	0.0650547	546.144	0.057371	546.144	0.000220806	546.144	0.110693	493	0.0225	493	-0.0215
	546.907	0.0649426	546.907	0.0640492	546.907	0.0645797	546.907	0.0582732	546.907	0.00439228	546.907	0.111164	491	0.0228	491	-0.0218
	547.671	0.0642052	547.671	0.0644246	547.671	0.0649539	547.671	0.0583064	547.671	0.00830253	547.671	0.111794	490	0.0228	490	-0.0221
	548.434	0.0636558	548.434	0.0638182	548.434	0.0651912	548.434	0.0580606	548.434	0.0119994	548.434	0.11232	488	0.0226	488	-0.0223
	549.197	0.0656359	549.197	0.06346	549.197	0.0654834	549.197	0.0587559	549.197	0.0148075	549.197	0.112136	487	0.0224	487	-0.0222
	549.96	0.0662161	549.96	0.0649474	549.96	0.0663745	549.96	0.0581654	549.96	0.0155907	549.96	0.110509	485	0.0223	485	-0.0221
	550.723	0.0671309	550.723	0.0641007	550.723	0.0657024	550.723	0.0586331	550.723	0.0138051	550.723	0.106969	484	0.0225	484	-0.0219
	551.486	0.0666202	551.486	0.0657395	551.486	0.0662091	551.486	0.0602934	551.486	0.0104738	551.486	0.101573	482	0.0229	482	-0.022
	552.249	0.064582	552.249	0.0658017	552.249	0.0659594	552.249	0.059856	552.249	0.00802514	552.249	0.0949216	481	0.0233	481	-0.0222
	553.012	0.0649551	553.012	0.06711	553.012	0.0660959	553.012	0.0593883	553.012	0.0088291	553.012	0.0879966	480	0.0236	480	-0.0224
	553.775	0.0664261	553.775	0.0657203	553.775	0.064536	553.775	0.0609628	553.775	0.013509	553.775	0.0818786	478	0.0236	478	-0.0226
	554.538	0.066842	554.538	0.0646138	554.538	0.0652362	554.538	0.0612649	554.538	0.020426	554.538	0.0773547	477	0.0233	477	-0.0225
	555.301	0.0684885	555.301	0.0660522	555.301	0.066265	555.301	0.0611901	555.301	0.0267684	555.301	0.074568	475	0.023	475	-0.0224
	556.063	0.0690527	556.063	0.0647647	556.063	0.0657875	556.063	0.0610512	556.063	0.0303513	556.063	0.0730089	474	0.0229	474	-0.0222
	556.826	0.0675295	556.826	0.0656877	556.826	0.0663933	556.826	0.0616208	556.826	0.0307872	556.826	0.0719038	472	0.023	472	-0.0221
	557.588	0.0675337	557.588	0.066079	557.588	0.0657484	557.588	0.0612591	557.588	0.0293598	557.588	0.0706717	471	0.0233	471	-0.0222
	558.351	0.0664553	558.351	0.0653721	558.351	0.0667126	558.351	0.0622859	558.351	0.0279667	558.351	0.0691072	470	0.0236	470	-0.0224
	559.113	0.0680921	559.113	0.066314	559.113	0.0672882	559.113	0.0628931	559.113	0.0280139	559.113	0.0672866	468	0.0238	468	-0.0225
	559.875	0.0681705	559.875	0.0665686	559.875	0.0677359	559.875	0.0632982	559.875	0.0299212	559.875	0.0654088	467	0.0237	467	-0.0224
	560.637	0.0673671	560.637	0.0658911	560.637	0.0662839	560.637	0.0621431	560.637	0.0333227	560.637	0.0636759	465	0.0235	465	-0.0222
	561.399	0.0698547	561.399	0.0658476	561.399	0.0662631	561.399	0.0629679	561.399	0.0375975	561.399	0.0621797	464	0.0232	464	-0.022
	562.162	0.0704522	562.162	0.0679412	562.162	0.0682939	562.162	0.0641033	562.162	0.0422364	562.162	0.0608072	463	0.023	463	-0.0218
	562.924	0.0698879	562.924	0.0676593	562.924	0.0679698	562.924	0.0632212	562.924	0.0468014	562.924	0.0592565	461	0.023	461	-0.0218
	563.685	0.0700641	563.685	0.0666457	563.685	0.0674217	563.685	0.0640808	563.685	0.0507081	563.685	0.0571847	460	0.0231	460	-0.0219
	564.447	0.0705131	564.447	0.0646066	564.447	0.0676095	564.447	0.0643516	564.447	0.0533072	564.447	0.0543912	459	0.0233	459	-0.0219
	565.209	0.0702037	565.209	0.0665397	565.209	0.0694734	565.209	0.0645144	565.209	0.0543761	565.209	0.0509262	457	0.0234	457	-0.0219
	565.971	0.0700006	565.971	0.0670391	565.971	0.0672875	565.971	0.0651869	565.971	0.0545187	565.971	0.0470654	456	0.0233	456	-0.0217
	566.732	0.0706358	566.732	0.0666454	566.732	0.0678195	566.732	0.0650743	566.732	0.054927	566.732	0.0431444	455	0.023	455	-0.0214
	567.494	0.0701126	567.494	0.067779	567.494	0.0676462	567.494	0.0650554	567.494	0.0565891	567.494	0.0393399	454	0.0227	454	-0.0211
	568.255	0.0703025	568.255	0.0660042	568.255	0.0673823	568.255	0.0647463	568.255	0.059597	568.255	0.035589	452	0.0224	452	-0.021
	569.017	0.0703904	569.017	0.0658947	569.017	0.0674915	569.017	0.0654737	569.017	0.0631158	569.017	0.0317485	451	0.0223	451	-0.0209
	569.778	0.0718072	569.778	0.0662035	569.778	0.0681706	569.778	0.0657452	569.778	0.0660126	569.778	0.0278393	450	0.0224	450	-0.021
	570.539	0.0726862	570.539	0.0680774	570.539	0.0690727	570.539	0.0680554	570.539	0.0676532	570.539	0.024105	448	0.0225	448	-0.0209
	571.301	0.0719212	571.301	0.0661875	571.301	0.0679602	571.301	0.0672519	571.301	0.068278	571.301	0.0208253	447	0.0224	447	-0.0208
	572.062	0.0709495	572.062	0.0674856	572.062	0.0681369	572.062	0.066231	572.062	0.0686921	572.062	0.0180955	446	0.0223	446	-0.0204
	572.823	0.0712322	572.823	0.067409	572.823	0.069	572.823	0.0677782	572.823	0.0695622	572.823	0.015785	445	0.0219	445	-0.0201
	573.584	0.071818	573.584	0.0660336	573.584	0.0672603	573.584	0.0672069	573.584	0.0709669	573.584	0.0136735	443	0.0216	443	-0.0198
	574.345	0.0727631	574.345	0.0669783	574.345	0.0682587	574.345	0.0669198	574.345	0.0725855	574.345	0.0116485	442	0.0213	442	-0.0197
	575.105	0.072192	575.105	0.0671472	575.105	0.067607	575.105	0.0666155	575.105	0.0742356	575.105	0.00986845	441	0.0211	441	-0.0197
	575.866	0.0713335	575.866	0.0669863	575.866	0.0669905	575.866	0.0666564	575.866	0.0761169	575.866	0.00877477	440	0.0211	440	-0.0197
	576.627	0.0717041	576.627	0.0663985	576.627	0.0671046	576.627	0.0676306	576.627	0.0785259	576.627	0.00881277	439	0.0211	439	-0.0195
	577.388	0.0723196	577.388	0.0667346	577.388	0.0689906	577.388	0.068668	577.388	0.0814201	577.388	0.00993375	437	0.021	437	-0.0192
	578.148	0.0744319	578.148	0.0674	578.148	0.0697905	578.148	0.0684556	578.148	0.0842962	578.148	0.0112955	436	0.0208	436	-0.0189
	578.909	0.0733144	578.909	0.0680886	578.909	0.0689969	578.909	0.0676497	578.909	0.0864273	578.909	0.0115722	435	0.0205	435	-0.0185
	579.669	0.0735971	579.669	0.0667716	579.669	0.0692851	579.669	0.0673834	579.669	0.0872106	579.669	0.00976799	434	0.0201	434	-0.0183
	580.429	0.0733801	580.429	0.0660705	580.429	0.0691508	580.429	0.0679093	580.429	0.0864158	580.429	0.00590558	433	0.0198	433	-0.0183
	581.19	0.0716453	581.19	0.0661511	581.19	0.0675611	581.19	0.0691412	581.19	0.0842478	581.19	0.00101811	431	0.0196	431	-0.0182
	581.95	0.0724315	581.95	0.0678001	581.95	0.0681673	581.95	0.0687594	581.95	0.0812194	581.95	-0.00351021	430	0.0195	430	-0.0181
	582.71	0.0726557	582.71	0.0662005	582.71	0.0682372	582.71	0.0680058	582.71	0.0779649	582.71	-0.00669688	429	0.0195	429	-0.0179
	583.47	0.0719433	583.47	0.0667544	583.47	0.0670739	583.47	0.0689793	583.47	0.0751549	583.47	-0.00832738	428	0.0194	428	-0.0176
	584.23	0.0718673	584.23	0.0673901	584.23	0.068117	584.23	0.0684816	584.23	0.0734612	584.23	-0.00889228	427	0.0192	427	-0.0172
	584.99	0.0717992	584.99	0.0677302	584.99	0.0685	584.99	0.0690273	584.99	0.0733389	584.99	-0.00929245	426	0.0188	426	-0.0169
	585.75	0.0717835	585.75	0.0665144	585.75	0.0683537	585.75	0.0683217	585.75	0.0746635	585.75	-0.0104503	425	0.0184	425	-0.0168
	586.509	0.0709476	586.509	0.0664618	586.509	0.0668752	586.509	0.0673439	586.509	0.0766631	586.509	-0.0129183	423	0.0181	423	-0.0168
	587.269	0.0725545	587.269	0.0648745	587.269	0.0671368	587.269	0.0681796	587.269	0.0784551	587.269	-0.0166447	422	0.018	422	-0.0168
	588.029	0.0719088	588.029	0.0660458	588.029	0.0668171	588.029	0.0686723	588.029	0.0797868	588.029	-0.0210328	421	0.0179	421	-0.0166
	588.788	0.0703191	588.788	0.0668741	588.788	0.0675889	588.788	0.0688388	588.788	0.0811785	588.788	-0.025264	420	0.0179	420	-0.0164
	589.548	0.071646	589.548	0.0663433	589.548	0.0667325	589.548	0.0696388	589.548	0.083223	589.548	-0.0287068	419	0.0177	419	-0.016
	590.307	0.0721367	590.307	0.0656503	590.307	0.0670749	590.307	0.0695495	590.307	0.0857422	590.307	-0.0311893	418	0.0175	418	-0.0157
	591.067	0.0710087	591.067	0.0643456	591.067	0.0664528	591.067	0.0686155	591.067	0.0876979	591.067	-0.032961	417	0.0172	417	-0.0156
	591.826	0.0710654	591.826	0.0644732	591.826	0.0673106	591.826	0.0684806	591.826	0.0879648	591.826	-0.0343635	416	0.0168	416	-0.0155
	592.585	0.071443	592.585	0.0648668	592.585	0.0657919	592.585	0.0689159	592.585	0.0862354	592.585	-0.0355235	415	0.0166	415	-0.0155
	593.344	0.0709858	593.344	0.0654016	593.344	0.06734	593.344	0.070481	593.344	0.0832905	593.344	-0.0363964	414	0.0164	414	-0.0155
	594.103	0.0696409	594.103	0.0653382	594.103	0.066485	594.103	0.0693208	594.103	0.0804981	594.103	-0.0370747	412	0.0164	412	-0.0153
	594.862	0.0704753	594.862	0.0654236	594.862	0.0672254	594.862	0.0686369	594.862	0.0790043	594.862	-0.0379062	411	0.0163	411	-0.015
	595.621	0.0704094	595.621	0.0654257	595.621	0.0667879	595.621	0.0690166	595.621	0.0792087	595.621	-0.0392149	410	0.0162	410	-0.0147
	596.38	0.0692226	596.38	0.0633901	596.38	0.0650287	596.38	0.0682292	596.38	0.0807828	596.38	-0.0409834	409	0.016	409	-0.0145
	597.139	0.0704851	597.139	0.0652734	597.139	0.0656734	597.139	0.0692137	597.139	0.0830416	597.139	-0.0429232	408	0.0157	408	-0.0145
	597.897	0.0698823	597.897	0.0639985	597.897	0.0661267	597.897	0.0690621	597.897	0.0853038	597.897	-0.0448212	407	0.0154	407	-0.0145
	598.656	0.0695921	598.656	0.0634767	598.656	0.0664942	598.656	0.0687606	598.656	0.0870385	598.656	-0.046696	406	0.0151	406	-0.0145
	599.414	0.0694584	599.414	0.0633324	599.414	0.0656286	599.414	0.0691313	599.414	0.0878624	599.414	-0.0485952	405	0.015	405	-0.0145
	600.173	0.0690002	600.173	0.0635557	600.173	0.0639761	600.173	0.0677783	600.173	0.0875524	600.173	-0.0503503	404	0.015	404	-0.0143
	600.931	0.068704	600.931	0.0619832	600.931	0.0656096	600.931	0.0690833	600.931	0.0861671	600.931	-0.0516029	403	0.0151	403	-0.014
	601.69	0.0691933	601.69	0.0637487	601.69	0.0651573	601.69	0.0687947	601.69	0.0842051	601.69	-0.0520388	402	0.015	402	-0.0138
	602.448	0.0674839	602.448	0.062707	602.448	0.0647838	602.448	0.0685696	602.448	0.0825823	602.448	-0.0515712	401	0.0148	401	-0.0137
	603.206	0.0673899	603.206	0.0621817	603.206	0.0651515	603.206	0.06828	603.206	0.0822443	603.206	-0.0503661	400	0.0145	400	-0.0137
	603.964	0.0675488	603.964	0.0632743	603.964	0.0641415	603.964	0.0677833	603.964	0.0835321	603.964	-0.0487805
	604.722	0.0674146	604.722	0.0623447	604.722	0.0648492	604.722	0.0677309	604.722	0.0857816	604.722	-0.0472925
	605.48	0.069728	605.48	0.0619033	605.48	0.0662967	605.48	0.068765	605.48	0.0876284	605.48	-0.0464438
	606.238	0.0676909	606.238	0.0614483	606.238	0.064665	606.238	0.0680351	606.238	0.0879227	606.238	-0.046786
	606.996	0.0663444	606.996	0.0608258	606.996	0.0646085	606.996	0.0675981	606.996	0.0865323	606.996	-0.0487712
	607.753	0.0670798	607.753	0.0622398	607.753	0.0657756	607.753	0.0683772	607.753	0.084322	607.753	-0.0525139
	608.511	0.0665928	608.511	0.0617538	608.511	0.0652507	608.511	0.0680741	608.511	0.0823512	608.511	-0.0575134
	609.269	0.065207	609.269	0.060489	609.269	0.0626367	609.269	0.0683349	609.269	0.0810459	609.269	-0.0626423
	610.026	0.0652955	610.026	0.0599163	610.026	0.0625031	610.026	0.0673556	610.026	0.0800479	610.026	-0.0665916
	610.784	0.0658721	610.784	0.0595143	610.784	0.0637113	610.784	0.0685996	610.784	0.0787215	610.784	-0.0685234
	611.541	0.0647269	611.541	0.0609165	611.541	0.0636298	611.541	0.0680853	611.541	0.0767299	611.541	-0.0684286
	612.298	0.0657016	612.298	0.0616445	612.298	0.0634249	612.298	0.0684837	612.298	0.0742499	612.298	-0.066939
	613.056	0.0652206	613.056	0.0593304	613.056	0.0641529	613.056	0.0676428	613.056	0.0718987	613.056	-0.0647935
	613.813	0.0653254	613.813	0.0610335	613.813	0.0634613	613.813	0.0674681	613.813	0.0705774	613.813	-0.0623716
	614.57	0.0635239	614.57	0.0612309	614.57	0.0640711	614.57	0.068418	614.57	0.0711651	614.57	-0.0595989
	615.327	0.0640406	615.327	0.0595542	615.327	0.0636351	615.327	0.0678289	615.327	0.073993	615.327	-0.0562594
	616.084	0.0646405	616.084	0.0598563	616.084	0.0638732	616.084	0.0674914	616.084	0.0784516	616.084	-0.0524466
	616.841	0.0652191	616.841	0.0591267	616.841	0.0642315	616.841	0.0670388	616.841	0.083227	616.841	-0.0487423
	617.597	0.0642372	617.597	0.0584832	617.597	0.0649652	617.597	0.0673933	617.597	0.0871027	617.597	-0.0459198
	618.354	0.0638281	618.354	0.0578806	618.354	0.0639751	618.354	0.0663031	618.354	0.0896289	618.354	-0.0443903
	619.111	0.063519	619.111	0.0586571	619.111	0.0624851	619.111	0.0653598	619.111	0.0910839	619.111	-0.0438529
	619.867	0.0634619	619.867	0.0583495	619.867	0.0627984	619.867	0.0662797	619.867	0.0918982	619.867	-0.0434301
	620.624	0.0645222	620.624	0.057868	620.624	0.0635124	620.624	0.0661646	620.624	0.0922028	620.624	-0.0421816
	621.38	0.0639361	621.38	0.0579046	621.38	0.0638742	621.38	0.0672318	621.38	0.0918593	621.38	-0.0396363
	622.137	0.0632563	622.137	0.0582431	622.137	0.0627328	622.137	0.065321	622.137	0.0906871	622.137	-0.0360252
	622.893	0.0638881	622.893	0.0583626	622.893	0.0635902	622.893	0.0648119	622.893	0.0884726	622.893	-0.0321177
	623.649	0.06321	623.649	0.0582591	623.649	0.0632382	623.649	0.0649937	623.649	0.0848514	623.649	-0.0287827
	624.405	0.0627607	624.405	0.0566965	624.405	0.0621615	624.405	0.0638298	624.405	0.0794924	624.405	-0.0265124
	625.161	0.0628297	625.161	0.0572118	625.161	0.0629021	625.161	0.0635277	625.161	0.0725712	625.161	-0.0251456
	625.917	0.0611476	625.917	0.0586362	625.917	0.0611874	625.917	0.0636152	625.917	0.0649148	625.917	-0.0239447
	626.673	0.0610401	626.673	0.0593211	626.673	0.0626484	626.673	0.0640093	626.673	0.0574777	626.673	-0.022015
	627.429	0.0616078	627.429	0.0575628	627.429	0.0610799	627.429	0.0634371	627.429	0.050733	627.429	-0.0188141
	628.185	0.0618839	628.185	0.0576762	628.185	0.0622438	628.185	0.0628802	628.185	0.044773	628.185	-0.0143663
	628.94	0.0609789	628.94	0.0593585	628.94	0.0625461	628.94	0.0621912	628.94	0.0399486	628.94	-0.00902775
	629.696	0.0604473	629.696	0.0604188	629.696	0.0626809	629.696	0.0631279	629.696	0.037088	629.696	-0.00311349
	630.451	0.0611053	630.451	0.0589747	630.451	0.0617875	630.451	0.0630715	630.451	0.0368874	630.451	0.00319022
	631.207	0.0609336	631.207	0.0583996	631.207	0.063345	631.207	0.0622339	631.207	0.0391511	631.207	0.00965743
	631.962	0.0611404	631.962	0.0584243	631.962	0.0637289	631.962	0.0613107	631.962	0.0426883	631.962	0.0159719
	632.718	0.0599739	632.718	0.0574487	632.718	0.062075	632.718	0.0609615	632.718	0.0458624	632.718	0.0218684
	633.473	0.0609844	633.473	0.0573988	633.473	0.0619732	633.473	0.0616192	633.473	0.0472602	633.473	0.027122
	634.228	0.0601517	634.228	0.0564258	634.228	0.0624287	634.228	0.0600464	634.228	0.046123	634.228	0.0312828
	634.983	0.0594055	634.983	0.0567796	634.983	0.0637329	634.983	0.0600481	634.983	0.0424834	634.983	0.0335832
	635.738	0.0581622	635.738	0.0564421	635.738	0.0620789	635.738	0.0594832	635.738	0.0370191	635.738	0.0333341
	636.493	0.0581408	636.493	0.0561872	636.493	0.0611703	636.493	0.0593478	636.493	0.0307087	636.493	0.0304803
	637.248	0.0583984	637.248	0.057209	637.248	0.0608984	637.248	0.0596079	637.248	0.0245207	637.248	0.0257916
	638.003	0.0591361	638.003	0.0577116	638.003	0.0612362	638.003	0.0595862	638.003	0.0193001	638.003	0.0206443
	638.758	0.0587442	638.758	0.0589839	638.758	0.0612884	638.758	0.0604608	638.758	0.0157529	638.758	0.0166791
	639.512	0.0584958	639.512	0.0577365	639.512	0.0602885	639.512	0.060555	639.512	0.0143399	639.512	0.0154032
	640.267	0.0579269	640.267	0.0577554	640.267	0.059323	640.267	0.0596123	640.267	0.015099	640.267	0.0176282
	641.021	0.0582114	641.021	0.0568556	641.021	0.0599159	641.021	0.0590189	641.021	0.017587	641.021	0.0229552
	641.776	0.0574317	641.776	0.0563259	641.776	0.0615582	641.776	0.058922	641.776	0.0210355	641.776	0.029831
	642.53	0.057913	642.53	0.0569572	642.53	0.0608534	642.53	0.0579768	642.53	0.0246161	642.53	0.036352
	643.284	0.0592158	643.284	0.0563074	643.284	0.0603966	643.284	0.0573398	643.284	0.0276384	643.284	0.0412643
	644.039	0.0587073	644.039	0.0573717	644.039	0.0607674	644.039	0.0582948	644.039	0.0295946	644.039	0.044371
	644.793	0.0581255	644.793	0.0569707	644.793	0.0604937	644.793	0.0581992	644.793	0.0301185	644.793	0.0461371
	645.547	0.0580214	645.547	0.0546919	645.547	0.060741	645.547	0.0577481	645.547	0.0290148	645.547	0.0470352
	646.301	0.0568947	646.301	0.055576	646.301	0.0597927	646.301	0.0564867	646.301	0.02641	646.301	0.0472885
	647.055	0.0568869	647.055	0.0557128	647.055	0.0599129	647.055	0.0568362	647.055	0.0228583	647.055	0.0470876
	647.808	0.0570114	647.808	0.0564001	647.808	0.0592918	647.808	0.0570838	647.808	0.0192242	647.808	0.0468268
	648.562	0.0569813	648.562	0.0561768	648.562	0.0586931	648.562	0.0568927	648.562	0.0164229	648.562	0.0470144
	649.316	0.0571205	649.316	0.0560694	649.316	0.0595325	649.316	0.055786	649.316	0.0152242	649.316	0.0480006
	650.069	0.055574	650.069	0.0552471	650.069	0.058294	650.069	0.0559009	650.069	0.016108	650.069	0.0498458
	650.823	0.0544324	650.823	0.0547217	650.823	0.057723	650.823	0.0552309	650.823	0.0189972	650.823	0.0523805
	651.576	0.0560101	651.576	0.0541826	651.576	0.05908	651.576	0.0554285	651.576	0.0229642	651.576	0.0552881
	652.33	0.0568248	652.33	0.0548055	652.33	0.0583174	652.33	0.0555727	652.33	0.0263538	652.33	0.0581572
	653.083	0.0566589	653.083	0.0541858	653.083	0.0589822	653.083	0.0545182	653.083	0.0275941	653.083	0.0606088
	653.836	0.0558413	653.836	0.053738	653.836	0.0577681	653.836	0.0544942	653.836	0.0263071	653.836	0.0625199
	654.59	0.0558755	654.59	0.053952	654.59	0.0573673	654.59	0.0539581	654.59	0.0238388	654.59	0.0641754
	655.343	0.0529117	655.343	0.0538457	655.343	0.0572935	655.343	0.0535409	655.343	0.0225784	655.343	0.0661877
	656.096	0.0535337	656.096	0.0535123	656.096	0.0567807	656.096	0.053417	656.096	0.0243536	656.096	0.0691982
	656.849	0.0537473	656.849	0.0524725	656.849	0.0564235	656.849	0.0528681	656.849	0.0290741	656.849	0.0735125
	657.601	0.0553829	657.601	0.0523572	657.601	0.0560409	657.601	0.0519423	657.601	0.0347632	657.601	0.0788479
	658.354	0.0544432	658.354	0.051238	658.354	0.0573383	658.354	0.0519795	658.354	0.0390274	658.354	0.0843241
	659.107	0.0535351	659.107	0.0507113	659.107	0.0564722	659.107	0.0524025	659.107	0.0407736	659.107	0.0887443
	659.86	0.0531229	659.86	0.0513061	659.86	0.057641	659.86	0.0507663	659.86	0.0407725	659.86	0.0910793
	660.612	0.0527778	660.612	0.0521189	660.612	0.0567696	660.612	0.0518535	660.612	0.0406829	660.612	0.0909473
	661.365	0.0539667	661.365	0.0517931	661.365	0.0552342	661.365	0.0509661	661.365	0.0414584	661.365	0.088853
	662.117	0.0531085	662.117	0.0508363	662.117	0.0547307	662.117	0.0493719	662.117	0.0425383	662.117	0.0860613
	662.869	0.0526229	662.869	0.0493717	662.869	0.0534595	662.869	0.0500963	662.869	0.0425146	662.869	0.0841202
	663.622	0.0530636	663.622	0.049626	663.622	0.0538251	663.622	0.0502986	663.622	0.0406844	663.622	0.0841863
	664.374	0.0520131	664.374	0.0506246	664.374	0.0550795	664.374	0.0507098	664.374	0.0380977	664.374	0.0864533
	665.126	0.0516539	665.126	0.0511977	665.126	0.0562056	665.126	0.0515005	665.126	0.0370982	665.126	0.0900643
	665.878	0.05146	665.878	0.0511931	665.878	0.0574307	665.878	0.0512652	665.878	0.0396496	665.878	0.0936802
	666.63	0.0523281	666.63	0.0496181	666.63	0.0557475	666.63	0.0503784	666.63	0.0458059	666.63	0.0963835
	667.382	0.0523236	667.382	0.0494059	667.382	0.0547364	667.382	0.0496364	667.382	0.0535685	667.382	0.098258
	668.134	0.0516349	668.134	0.0475796	668.134	0.0536526	668.134	0.0488568	668.134	0.060233	668.134	0.100209
	668.885	0.0509791	668.885	0.0469807	668.885	0.053347	668.885	0.0490166	668.885	0.0641917	668.885	0.103214
	669.637	0.0501037	669.637	0.0461453	669.637	0.0540924	669.637	0.0483376	669.637	0.0658391	669.637	0.107605
	670.389	0.049417	670.389	0.0477633	670.389	0.0537564	670.389	0.0477844	670.389	0.0669153	670.389	0.112856
	671.14	0.0502723	671.14	0.0485492	671.14	0.0537335	671.14	0.0480359	671.14	0.0688763	671.14	0.117859
	671.891	0.0510688	671.891	0.0464708	671.891	0.05519	671.891	0.0481896	671.891	0.0717623	671.891	0.121436
	672.643	0.0514349	672.643	0.0460313	672.643	0.0547249	672.643	0.0479076	672.643	0.0745574	672.643	0.12286
	673.394	0.0507129	673.394	0.0473997	673.394	0.0550994	673.394	0.0481912	673.394	0.0765008	673.394	0.122204
	674.145	0.0498438	674.145	0.0469303	674.145	0.0536602	674.145	0.0477721	674.145	0.0778975	674.145	0.120328
	674.896	0.0503958	674.896	0.0468898	674.896	0.0532469	674.896	0.0481646	674.896	0.0797257	674.896	0.118349
	675.648	0.0504511	675.648	0.045937	675.648	0.0537403	675.648	0.047575	675.648	0.0827032	675.648	0.116873
	676.398	0.0496576	676.398	0.046025	676.398	0.0535653	676.398	0.0480151	676.398	0.0868049	676.398	0.115588
	677.149	0.0497061	677.149	0.0454236	677.149	0.0538362	677.149	0.047418	677.149	0.0914872	677.149	0.113618
	677.9	0.0502675	677.9	0.0452918	677.9	0.0548378	677.9	0.0479958	677.9	0.0962431	677.9	0.110432
	678.651	0.0490886	678.651	0.044115	678.651	0.0524728	678.651	0.0476991	678.651	0.101075	678.651	0.106507
	679.402	0.0503995	679.402	0.0455359	679.402	0.0527671	679.402	0.0480514	679.402	0.106588	679.402	0.103093
	680.152	0.0488342	680.152	0.0441726	680.152	0.0513784	680.152	0.0477941	680.152	0.113522	680.152	0.101247
	680.903	0.0480031	680.903	0.0435229	680.903	0.0528571	680.903	0.0471946	680.903	0.121951	680.903	0.101031
	681.653	0.048974	681.653	0.0423456	681.653	0.0523166	681.653	0.0465147	681.653	0.130862	681.653	0.101604
	682.404	0.0482294	682.404	0.0407924	682.404	0.0497026	682.404	0.0452279	682.404	0.138742	682.404	0.102034
	683.154	0.0490284	683.154	0.0419009	683.154	0.0509021	683.154	0.0455869	683.154	0.14477	683.154	0.10199
	683.904	0.049095	683.904	0.04279	683.904	0.0514154	683.904	0.0467248	683.904	0.149528	683.904	0.101724
	684.654	0.0479297	684.654	0.0418656	684.654	0.0508814	684.654	0.0466519	684.654	0.15452	684.654	0.101547
	685.404	0.0474749	685.404	0.0406534	685.404	0.0513679	685.404	0.0455791	685.404	0.160998	685.404	0.101435
	686.154	0.0483852	686.154	0.0406129	686.154	0.0504818	686.154	0.0457004	686.154	0.169215	686.154	0.10111
	686.904	0.0479084	686.904	0.040128	686.904	0.050543	686.904	0.0455015	686.904	0.178604	686.904	0.100363
	687.654	0.0483928	687.654	0.039704	687.654	0.0502156	687.654	0.0458181	687.654	0.188457	687.654	0.0992514
	688.404	0.0479134	688.404	0.0398331	688.404	0.0504585	688.404	0.0456841	688.404	0.198369	688.404	0.0979993
	689.154	0.0487653	689.154	0.0392032	689.154	0.0505428	689.154	0.0456019	689.154	0.208204	689.154	0.0968044
	689.903	0.0486448	689.903	0.0392653	689.903	0.0506451	689.903	0.0463085	689.903	0.217849	689.903	0.0957087
	690.653	0.047915	690.653	0.0377298	690.653	0.0494561	690.653	0.0452225	690.653	0.227078	690.653	0.0945794
	691.402	0.0480421	691.402	0.0384371	691.402	0.0489396	691.402	0.0440171	691.402	0.235609	691.402	0.0931855
	692.151	0.0496152	692.151	0.0381071	692.151	0.0491033	692.151	0.0448727	692.151	0.243295	692.151	0.0913737
	692.901	0.0482818	692.901	0.0374749	692.901	0.0495417	692.901	0.0453649	692.901	0.250296	692.901	0.0892533
	693.65	0.046539	693.65	0.0362351	693.65	0.0484401	693.65	0.044123	693.65	0.257061	693.65	0.0872055
	694.399	0.0470849	694.399	0.0364558	694.399	0.0483374	694.399	0.0451166	694.399	0.264057	694.399	0.0856399
	695.148	0.0478226	695.148	0.0361246	695.148	0.0492061	695.148	0.0452902	695.148	0.271438	695.148	0.0846944
	695.897	0.0486945	695.897	0.036706	695.897	0.0495226	695.897	0.0450346	695.897	0.278929	695.897	0.084166
	696.646	0.0486456	696.646	0.0367064	696.646	0.0494688	696.646	0.0454038	696.646	0.286056	696.646	0.0837174
	697.395	0.047547	697.395	0.0346863	697.395	0.0475368	697.395	0.0440843	697.395	0.292497	697.395	0.0830844
	698.144	0.0479329	698.144	0.0358115	698.144	0.0488508	698.144	0.0448822	698.144	0.298246	698.144	0.0820358
	698.892	0.0472885	698.892	0.034978	698.892	0.0487116	698.892	0.0448376	698.892	0.303437	698.892	0.0801933
	699.641	0.0477054	699.641	0.0349046	699.641	0.0480632	699.641	0.0442997	699.641	0.308018	699.641	0.0770458
	700.39	0.04786	700.39	0.0347936	700.39	0.0470721	700.39	0.0431103	700.39	0.31161	700.39	0.0722723
	701.138	0.0473768	701.138	0.0338921	701.138	0.047249	701.138	0.0440797	701.138	0.313775	701.138	0.0660681
	701.886	0.0472621	701.886	0.0347366	701.886	0.0469732	701.886	0.0447366	701.886	0.314497	701.886	0.0590972
	702.635	0.0471302	702.635	0.033829	702.635	0.0452941	702.635	0.0433572	702.635	0.31448	702.635	0.0521118
	703.383	0.0465367	703.383	0.0345292	703.383	0.0460814	703.383	0.0440048	703.383	0.314991	703.383	0.0456678
	704.131	0.0469246	704.131	0.0342234	704.131	0.0461905	704.131	0.0432237	704.131	0.317256	704.131	0.0401438
	704.879	0.0460652	704.879	0.0339389	704.879	0.0439375	704.879	0.0437497	704.879	0.321795	704.879	0.0357431
	705.627	0.046084	705.627	0.0331905	705.627	0.043573	705.627	0.0432381	705.627	0.328151	705.627	0.0321996
	706.375	0.0463711	706.375	0.0323568	706.375	0.045303	706.375	0.0428774	706.375	0.335295	706.375	0.0285696
	707.123	0.0480561	707.123	0.0339048	707.123	0.0463326	707.123	0.0438571	707.123	0.342411	707.123	0.0236883
	707.871	0.0454323	707.871	0.0322988	707.871	0.0433866	707.871	0.042779	707.871	0.349408	707.871	0.0170707
	708.618	0.0460194	708.618	0.0319871	708.618	0.0421633	708.618	0.0426643	708.618	0.3567	708.618	0.00934814
	709.366	0.0448839	709.366	0.0317378	709.366	0.0423995	709.366	0.0424692	709.366	0.36453	709.366	0.00179153
	710.114	0.0474738	710.114	0.0319719	710.114	0.0435995	710.114	0.043032	710.114	0.372498	710.114	-0.00456534
	710.861	0.0462569	710.861	0.0311848	710.861	0.0412858	710.861	0.0428927	710.861	0.379716	710.861	-0.00946383
	711.608	0.0454123	711.608	0.0307952	711.608	0.0417492	711.608	0.042571	711.608	0.385386	711.608	-0.0133894
	712.356	0.0456831	712.356	0.0305472	712.356	0.0422592	712.356	0.0417774	712.356	0.389299	712.356	-0.0171529
	713.103	0.0465163	713.103	0.0307813	713.103	0.0411186	713.103	0.0419591	713.103	0.391888	713.103	-0.0213704
	713.85	0.0448032	713.85	0.0308885	713.85	0.0398048	713.85	0.0414291	713.85	0.393826	713.85	-0.0261645
	714.597	0.0446055	714.597	0.0297786	714.597	0.0397428	714.597	0.0409646	714.597	0.395488	714.597	-0.0312867
	715.344	0.0447556	715.344	0.0295399	715.344	0.0396726	715.344	0.0408844	715.344	0.396706	715.344	-0.0365
	716.091	0.0449513	716.091	0.0300484	716.091	0.0393183	716.091	0.0410068	716.091	0.397036	716.091	-0.0418097
	716.838	0.0448205	716.838	0.0296239	716.838	0.0385989	716.838	0.040881	716.838	0.396297	716.838	-0.0472938
	717.585	0.0434311	717.585	0.02934	717.585	0.038429	717.585	0.0397927	717.585	0.39487	717.585	-0.0526571
	718.331	0.0441407	718.331	0.0297381	718.331	0.0379349	718.331	0.0400934	718.331	0.393476	718.331	-0.056934
	719.078	0.0435054	719.078	0.0294569	719.078	0.0370521	719.078	0.0405288	719.078	0.392617	719.078	-0.0587954
	719.825	0.0418843	719.825	0.0281295	719.825	0.0358936	719.825	0.0389517	719.825	0.392148	719.825	-0.0574904
	720.571	0.0429397	720.571	0.0287467	720.571	0.0365381	720.571	0.0385436	720.571	0.391296	720.571	-0.0537715
	721.317	0.043528	721.317	0.028898	721.317	0.0375892	721.317	0.0386424	721.317	0.389123	721.317	-0.0499402
	722.064	0.0428745	722.064	0.0290353	722.064	0.0367129	722.064	0.0378398	722.064	0.385119	722.064	-0.0487989
	722.81	0.0418368	722.81	0.0281644	722.81	0.0370832	722.81	0.038582	722.81	0.379592	722.81	-0.0521934
	723.556	0.0419276	723.556	0.0289258	723.556	0.0369462	723.556	0.0382988	723.556	0.373604	723.556	-0.0600975
	724.302	0.0424933	724.302	0.0295498	724.302	0.0353775	724.302	0.0380908	724.302	0.368448	724.302	-0.0707463
	725.048	0.0413537	725.048	0.02906	725.048	0.0343735	725.048	0.038324	725.048	0.364948	725.048	-0.0816491
	725.794	0.0409034	725.794	0.0285283	725.794	0.0340335	725.794	0.0377398	725.794	0.363036	725.794	-0.0908177
	726.54	0.0414937	726.54	0.0279254	726.54	0.0339762	726.54	0.037189	726.54	0.361906	726.54	-0.0974622
	727.286	0.0395743	727.286	0.0279894	727.286	0.0337299	727.286	0.0374603	727.286	0.360625	727.286	-0.101851
	728.031	0.0410088	728.031	0.0284085	728.031	0.0332412	728.031	0.0374005	728.031	0.358707	728.031	-0.104687
	728.777	0.0410003	728.777	0.0280628	728.777	0.033612	728.777	0.036787	728.777	0.356281	728.777	-0.106596
	729.522	0.0400744	729.522	0.028564	729.522	0.0327036	729.522	0.0371791	729.522	0.353819	729.522	-0.108015
	730.268	0.0404925	730.268	0.0288313	730.268	0.0331289	730.268	0.0363607	730.268	0.351713	730.268	-0.109335
	731.013	0.0398578	731.013	0.0273988	731.013	0.0323882	731.013	0.0363734	731.013	0.350068	731.013	-0.111038
	731.759	0.0386832	731.759	0.0270068	731.759	0.0320209	731.759	0.0361374	731.759	0.348814	731.759	-0.113604
	732.504	0.0389783	732.504	0.0281066	732.504	0.0323854	732.504	0.0352296	732.504	0.347903	732.504	-0.117205
	733.249	0.0380285	733.249	0.0266632	733.249	0.0313728	733.249	0.0358448	733.249	0.347303	733.249	-0.121414
	733.994	0.0377753	733.994	0.0262976	733.994	0.0306568	733.994	0.0352527	733.994	0.346798	733.994	-0.12527
	734.739	0.0370524	734.739	0.0263386	734.739	0.0307048	734.739	0.0351842	734.739	0.345873	734.739	-0.127752
	735.484	0.0373294	735.484	0.0263606	735.484	0.0309853	735.484	0.035076	735.484	0.343857	735.484	-0.128336
	736.229	0.0367594	736.229	0.0253333	736.229	0.0301574	736.229	0.0346667	736.229	0.340209	736.229	-0.127218
	736.973	0.0356609	736.973	0.0257024	736.973	0.0298654	736.973	0.0339284	736.973	0.334744	736.973	-0.125105
	737.718	0.0357842	737.718	0.0258303	737.718	0.0300989	737.718	0.0336468	737.718	0.327681	737.718	-0.122786
	738.463	0.0362201	738.463	0.0256138	738.463	0.0304817	738.463	0.033926	738.463	0.319566	738.463	-0.12086
	739.207	0.0350118	739.207	0.0260314	739.207	0.0295145	739.207	0.0342099	739.207	0.31114	739.207	-0.119783
	739.952	0.0341907	739.952	0.0253143	739.952	0.029202	739.952	0.0326286	739.952	0.303169	739.952	-0.120026
	740.696	0.0349879	740.696	0.0258195	740.696	0.0303161	740.696	0.0332775	740.696	0.29625	740.696	-0.121895
	741.44	0.0335641	741.44	0.0255494	741.44	0.029261	741.44	0.0329524	741.44	0.290687	741.44	-0.125027
	742.184	0.0331359	742.184	0.0245743	742.184	0.027693	742.184	0.0318615	742.184	0.286526	742.184	-0.128282
	742.928	0.0324467	742.928	0.0243649	742.928	0.0272638	742.928	0.0322207	742.928	0.283695	742.928	-0.130541
	743.672	0.0317678	743.672	0.0244057	743.672	0.0276117	743.672	0.0318179	743.672	0.282036	743.672	-0.131779
	744.416	0.0320258	744.416	0.0239609	744.416	0.0285071	744.416	0.0306176	744.416	0.28114	744.416	-0.133228
	745.16	0.0313528	745.16	0.0235303	745.16	0.0265492	745.16	0.0309556	745.16	0.280206	745.16	-0.136345
	745.904	0.0305034	745.904	0.0232842	745.904	0.026991	745.904	0.0308055	745.904	0.278238	745.904	-0.141675
	746.648	0.0308043	746.648	0.0223834	746.648	0.0262113	746.648	0.0305582	746.648	0.274661	746.648	-0.148636
	747.391	0.0307118	747.391	0.0237166	747.391	0.0262686	747.391	0.0310816	747.391	0.269876	747.391	-0.156131
	748.135	0.0299377	748.135	0.0232438	748.135	0.0259903	748.135	0.0300806	748.135	0.265179	748.135	-0.163101
	748.879	0.0293783	748.879	0.0227958	748.879	0.0247393	748.879	0.0294259	748.879	0.261851	748.879	-0.168648
	749.622	0.0295447	749.622	0.0230961	749.622	0.0247669	749.622	0.03048	749.622	0.260095	749.622	-0.17211
	750.365	0.0296789	750.365	0.022823	750.365	0.0251656	750.365	0.0296999	750.365	0.258734	750.365	-0.173385

## Sheet: figure4f
figure4f
theta(deg)	CDSmax	error bars
0	0.0152	0.01
30	0.051	0.03
45	0.19	0.04
60	0.15	0.03
90	0.012	0.01

## Sheet: figure4h-i
FIG. 4h				Fig. 4i
X	ΔΔλ	error bars		X	ΔΔλ	error bars
L-cysteine	-9.28	1.95		L-try	-3.755	1.7
D-Cysteine	9.55	1.99		L-Rib	-10.3	1.5
				L-PA	-7.4	3.6
				L-BSA	-13	3
				L-TA	-9.54	1.16
				EG	-0.88	0.6

## Sheet: Figure 5
Figure5
	Figure5d
	wavelength	LH-CDS	RH-CDS	Achiral-CDS
	500.209	0.0396941	-0.0079014	0.0095671
	500.976	0.0392459	-0.0072735	0.0107404
	501.744	0.0380961	-0.0073602	0.0117964
	502.511	0.0361107	-0.0080095	0.0122999
	503.279	0.0335077	-0.0088344	0.0117167
	504.046	0.0307625	-0.0094377	0.0099557
	504.813	0.0283897	-0.0096757	0.0076614
	505.581	0.0267285	-0.0097692	0.0059442
	506.348	0.0258252	-0.0101355	0.005768
	507.115	0.0254727	-0.0110411	0.0074503
	507.882	0.025386	-0.0123718	0.0105537
	508.649	0.0253865	-0.0137239	0.0141417
	509.416	0.0254466	-0.0146997	0.0172015
	510.182	0.0255853	-0.0151156	0.0190207
	510.949	0.0257539	-0.0149772	0.0193844
	511.716	0.0258248	-0.0143288	0.0185694
	512.482	0.0256506	-0.0131644	0.0171813
	513.249	0.0251152	-0.0114795	0.0158966
	514.015	0.0241753	-0.0093942	0.0151934
	514.782	0.0229192	-0.0072377	0.0151868
	515.548	0.0215929	-0.0055222	0.0156468
	516.314	0.0205141	-0.0047772	0.016167
	517.08	0.0199041	-0.0052914	0.0163821
	517.847	0.0197886	-0.0069352	0.0161357
	518.613	0.0200511	-0.0092497	0.0155304
	519.379	0.0205316	-0.0117445	0.0148337
	520.144	0.0210283	-0.0141166	0.0143104
	520.91	0.0212476	-0.0162372	0.0141309
	521.676	0.0208717	-0.0180552	0.0144034
	522.442	0.0197584	-0.0195937	0.0152137
	523.207	0.0180688	-0.0209547	0.0165583
	523.973	0.0161764	-0.0221862	0.0182481
	524.738	0.0144648	-0.0231143	0.0199451
	525.504	0.0132105	-0.0233971	0.0213405
	526.269	0.012584	-0.0228313	0.022295
	527.034	0.0126436	-0.0216331	0.022801
	527.8	0.0132523	-0.0204097	0.0228373
	528.565	0.0140264	-0.0198286	0.022324
	529.33	0.0144654	-0.0202242	0.0212761
	530.095	0.0142417	-0.0213939	0.0199953
	530.86	0.0134192	-0.0227149	0.0190285
	531.625	0.0123797	-0.0235451	0.0188272
	532.389	0.0114863	-0.0236614	0.019379
	533.154	0.0107758	-0.0233831	0.0201619
	533.919	0.0099577	-0.0232399	0.0205065
	534.683	0.0087289	-0.0234861	0.0200872
	535.448	0.007136	-0.0239311	0.019153
	536.212	0.0056767	-0.0242061	0.0183248
	536.977	0.0050447	-0.0241216	0.0181438
	537.741	0.0056894	-0.0237537	0.0187422
	538.505	0.0075121	-0.0232887	0.0198571
	539.269	0.009923	-0.0228872	0.0210936
	540.034	0.0122049	-0.0226749	0.0221709
	540.798	0.0138778	-0.0227591	0.0229895
	541.561	0.0147951	-0.0232088	0.0235487
	542.325	0.0149901	-0.0240597	0.0238518
	543.089	0.0145242	-0.025374	0.0238803
	543.853	0.0135064	-0.0272416	0.023619
	544.617	0.0121985	-0.0296227	0.0230752
	545.38	0.0110075	-0.0321266	0.0222993
	546.144	0.0103206	-0.0339882	0.0214465
	546.907	0.0103236	-0.0344115	0.0208394
	547.671	0.0109504	-0.0330953	0.0208995
	548.434	0.0119746	-0.0305079	0.0219069
	549.197	0.0131485	-0.0276454	0.0237648
	549.96	0.0143055	-0.0254811	0.0260084
	550.723	0.0153902	-0.0245517	0.0280776
	551.486	0.0164137	-0.0248953	0.0296029
	552.249	0.0173591	-0.0262105	0.0304677
	553.012	0.0181187	-0.0280483	0.0306904
	553.775	0.0185474	-0.0299854	0.0303494
	554.538	0.018613	-0.031767	0.0296229
	555.301	0.0184881	-0.0333538	0.0287855
	556.063	0.0184417	-0.034834	0.0280377
	556.826	0.0185911	-0.0362774	0.0273173
	557.588	0.0187555	-0.0376493	0.0263406
	558.351	0.0185824	-0.0388334	0.0248837
	559.113	0.0178626	-0.0397194	0.0230486
	559.875	0.0167644	-0.0402757	0.021281
	560.637	0.0157793	-0.0405704	0.0201445
	561.399	0.0154236	-0.0407579	0.0200228
	562.162	0.0159298	-0.0410533	0.0209278
	562.924	0.0171421	-0.0416743	0.0225013
	563.685	0.0186423	-0.0427293	0.0241744
	564.447	0.0199717	-0.0441284	0.025379
	565.209	0.0208131	-0.0456276	0.0257348
	565.971	0.0210645	-0.0469913	0.0252028
	566.732	0.0208089	-0.0481309	0.0241577
	567.494	0.0202248	-0.0491397	0.0232612
	568.255	0.0195102	-0.0502428	0.0231032
	569.017	0.0188651	-0.0516481	0.0238327
	569.778	0.0185023	-0.0533023	0.0251035
	570.539	0.0186224	-0.0547547	0.026391
	571.301	0.0193374	-0.0553986	0.0273569
	572.062	0.0206082	-0.0549987	0.0279116
	572.823	0.0222553	-0.0539986	0.0280124
	573.584	0.0240282	-0.0532479	0.0275331
	574.345	0.0256846	-0.0533878	0.0263934
	575.105	0.0270574	-0.0544663	0.0247687
	575.866	0.0280918	-0.0560638	0.0230993
	576.627	0.028824	-0.0577059	0.0218682
	577.388	0.0293212	-0.0591782	0.0213452
	578.148	0.0296497	-0.0605736	0.0214658
	578.909	0.0298795	-0.0621378	0.0218769
	579.669	0.0300836	-0.0640402	0.0221324
	580.429	0.0303261	-0.0661849	0.0219716
	581.19	0.0306724	-0.0681847	0.0215073
	581.95	0.0311934	-0.0695632	0.0211307
	582.71	0.0319234	-0.0700787	0.0211713
	583.47	0.032819	-0.0699301	0.0216173
	584.23	0.0337968	-0.069684	0.0221669
	584.99	0.0348186	-0.0699742	0.0225394
	585.75	0.03594	-0.0711644	0.0227248
	586.509	0.0372974	-0.0731508	0.0229512
	587.269	0.0390243	-0.0753983	0.0234355
	588.029	0.0410872	-0.0772235	0.0241554
	588.788	0.0431521	-0.0781946	0.0248388
	589.548	0.0446989	-0.0783884	0.0251679
	590.307	0.0453957	-0.0782966	0.0250075
	591.067	0.0454074	-0.078445	0.024449
	591.826	0.0452948	-0.0790246	0.0236533
	592.585	0.0455677	-0.0798168	0.022681
	593.344	0.0463029	-0.0804486	0.0214933
	594.103	0.0471658	-0.0807633	0.0201079
	594.862	0.0477892	-0.0809922	0.0187218
	595.621	0.0481589	-0.0815593	0.0176598
	596.38	0.0486559	-0.0826921	0.0171985
	597.139	0.0497077	-0.0842241	0.0174278
	597.897	0.05136	-0.0857725	0.0182322
	598.656	0.0531738	-0.0870563	0.019363
	599.414	0.0545503	-0.0880043	0.020552
	600.173	0.0551619	-0.0886227	0.021612
	600.931	0.0550998	-0.0888705	0.02245
	601.69	0.0546832	-0.0886999	0.0229782
	602.448	0.0541919	-0.0881725	0.0230347
	603.206	0.0537429	-0.0875127	0.0224219
	603.964	0.0533044	-0.0870734	0.0210196
	604.722	0.0527511	-0.0872522	0.0188582
	605.48	0.0519472	-0.0883659	0.0161397
	606.238	0.0508688	-0.0904748	0.0132542
	606.996	0.0496944	-0.0932278	0.0107475
	607.753	0.0487565	-0.095883	0.0091418
	608.511	0.0483421	-0.0975995	0.0086568
	609.269	0.0484906	-0.0978692	0.0090559
	610.026	0.0489742	-0.09678	0.0097879
	610.784	0.0494835	-0.0949143	0.0103235
	611.541	0.0498336	-0.0929888	0.0103989
	612.298	0.050008	-0.0915094	0.0099813
	613.056	0.050057	-0.0906341	0.0090826
	613.813	0.0500026	-0.0902457	0.0076964
	614.57	0.0498325	-0.0901162	0.0059329
	615.327	0.0495194	-0.0900446	0.0041231
	616.084	0.0489917	-0.0899287	0.0026912
	616.841	0.0480918	-0.0897916	0.0018956
	617.597	0.0466243	-0.0897673	0.0016897
	618.354	0.0445101	-0.0899964	0.0017889
	619.111	0.0419383	-0.0904483	0.0018399
	619.867	0.0393995	-0.0908287	0.0015979
	620.624	0.0375536	-0.0907246	0.0010674
	621.38	0.0369439	-0.0899091	0.000513
	622.137	0.0376569	-0.0885322	0.0002666
	622.893	0.0391587	-0.0870225	0.0004458
	623.649	0.0405117	-0.0857908	0.0008387
	624.405	0.0408701	-0.0849837	0.0010631
	625.161	0.0398827	-0.0844655	0.0008124
	625.917	0.0377477	-0.084005	-4.9e-05
	626.673	0.0350128	-0.0834757	-0.0015269
	627.429	0.0323444	-0.0828889	-0.0034764
	628.185	0.030329	-0.0822742	-0.0054985
	628.94	0.0292776	-0.0815831	-0.0069902
	629.696	0.0291177	-0.0807205	-0.0074801
	630.451	0.0295136	-0.0796397	-0.0070091
	631.207	0.0301503	-0.0783959	-0.0061796
	631.962	0.0309235	-0.0771359	-0.0058002
	632.718	0.0318706	-0.0760562	-0.0064161
	633.473	0.0329482	-0.0753381	-0.0080515
	634.228	0.0338999	-0.0750518	-0.0102553
	634.983	0.0343653	-0.0750621	-0.0123296
	635.738	0.0341441	-0.0750077	-0.0135884
	636.493	0.0333554	-0.0744139	-0.0135671
	637.248	0.0323297	-0.0729096	-0.0121567
	638.003	0.0313644	-0.0704199	-0.0096503
	638.758	0.0306073	-0.0671969	-0.006675
	639.512	0.0301375	-0.0636863	-0.0039928
	640.267	0.0300531	-0.0603521	-0.0022187
	641.021	0.0303997	-0.0575723	-0.0016004
	641.776	0.0310155	-0.0556083	-0.0019965
	642.53	0.0315016	-0.0545777	-0.0030401
	643.284	0.0314128	-0.0543782	-0.0043353
	644.039	0.030543	-0.0546159	-0.0055681
	644.793	0.0290809	-0.0546739	-0.0065377
	645.547	0.0275134	-0.0539892	-0.0071563
	646.301	0.0263455	-0.0523891	-0.0074105
	647.055	0.0258433	-0.0502123	-0.0072893
	647.808	0.0259616	-0.0480979	-0.0067661
	648.562	0.0264427	-0.0465913	-0.0059013
	649.316	0.0269574	-0.0458268	-0.0049639
	650.069	0.0272023	-0.0454549	-0.0043816
	650.823	0.0269676	-0.0448462	-0.0044829
	651.576	0.0262067	-0.0434707	-0.0052475
	652.33	0.0250791	-0.0412291	-0.0063176
	653.083	0.0239042	-0.0385066	-0.0072843
	653.836	0.0229993	-0.0359229	-0.0080048
	654.59	0.0224777	-0.0339974	-0.0086823
	655.343	0.0221595	-0.0329817	-0.0096582
	656.096	0.0217164	-0.0329003	-0.0110998
	656.849	0.020986	-0.0336471	-0.0128166
	657.601	0.0201927	-0.034993	-0.0143288
	658.354	0.0198358	-0.0365306	-0.0151447
	659.107	0.0203013	-0.0377089	-0.0150657
	659.86	0.0215379	-0.0380396	-0.0142974
	660.612	0.0231051	-0.0373518	-0.013281
	661.365	0.0245522	-0.0358741	-0.0123814
	662.117	0.0257848	-0.0340606	-0.0116744
	662.869	0.0270904	-0.0323132	-0.0109757
	663.622	0.0288105	-0.0308124	-0.0100618
	664.374	0.0309594	-0.0295288	-0.0089028
	665.126	0.0331124	-0.0283474	-0.0077326
	665.878	0.0346378	-0.0272036	-0.0069155
	666.63	0.0350812	-0.0261474	-0.0067233
	667.382	0.0344432	-0.0253017	-0.0071721
	668.134	0.0331915	-0.0247575	-0.0080091
	668.885	0.032012	-0.0245187	-0.0088652
	669.637	0.0314403	-0.0245385	-0.0095142
	670.389	0.0315946	-0.024767	-0.0100576
	671.14	0.0321696	-0.0251191	-0.0108094
	671.891	0.0326829	-0.0254138	-0.0118992
	672.643	0.0327961	-0.0254321	-0.0129838
	673.394	0.0325021	-0.0251011	-0.0134491
	674.145	0.0320864	-0.0246202	-0.0129711
	674.896	0.0319364	-0.02436	-0.0118676
	675.648	0.0323269	-0.0246085	-0.0108883
	676.398	0.0332693	-0.0254005	-0.0106789
	677.149	0.0344821	-0.0265743	-0.011412
	677.9	0.0355291	-0.0279625	-0.0127938
	678.651	0.0360845	-0.0295181	-0.0143154
	679.402	0.0361375	-0.0312632	-0.0155335
	680.152	0.0359621	-0.033126	-0.0162497
	680.903	0.0358887	-0.0348251	-0.016516
	681.653	0.0360971	-0.0359166	-0.0164754
	682.404	0.0365988	-0.0359864	-0.0161713
	683.154	0.0373762	-0.0348845	-0.0155026
	683.904	0.0385122	-0.0328781	-0.0143789
	684.654	0.0401721	-0.0306175	-0.0129322
	685.404	0.0424192	-0.0288778	-0.011578
	686.154	0.0450138	-0.0281899	-0.0108466
	686.904	0.0474297	-0.0286097	-0.0111056
	687.654	0.0491704	-0.0297929	-0.0123602
	688.404	0.0501316	-0.0312952	-0.0142369
	689.154	0.0506253	-0.0328526	-0.0161525
	689.903	0.0510164	-0.0344824	-0.0176148
	690.653	0.0513684	-0.0364085	-0.0185165
	691.402	0.0514869	-0.0388998	-0.0192049
	692.151	0.0512787	-0.0420968	-0.0202118
	692.901	0.0509946	-0.0458886	-0.0218151
	693.65	0.0510898	-0.0499053	-0.0237896
	694.399	0.0518467	-0.053657	-0.0255576
	695.148	0.0531158	-0.0567526	-0.0265963
	695.897	0.0544012	-0.0590445	-0.0267579
	696.646	0.0552393	-0.0605925	-0.0262785
	697.395	0.055588	-0.0615183	-0.0255632
	698.144	0.0558911	-0.0619265	-0.0249865
	698.892	0.0567059	-0.0619796	-0.0248304
	699.641	0.0581813	-0.062012	-0.0252806
	700.39	0.059879	-0.0624896	-0.0263712
	701.138	0.061149	-0.0637658	-0.0279089
	701.886	0.0617088	-0.065811	-0.029495
	702.635	0.0618645	-0.0681775	-0.0306843
	703.383	0.0622014	-0.0702813	-0.0311736
	704.131	0.063121	-0.0717825	-0.0308843
	704.879	0.0646803	-0.0727284	-0.0299051
	705.627	0.0667773	-0.0733398	-0.028381
	706.375	0.0693577	-0.0736848	-0.0264621
	707.123	0.0723805	-0.0736194	-0.024346
	707.871	0.0756281	-0.0730938	-0.0223497
	708.618	0.0786537	-0.0724899	-0.0208966
	709.366	0.0810044	-0.0725608	-0.02036
	710.114	0.0825282	-0.0739486	-0.0208288
	710.861	0.0834709	-0.0767301	-0.0219792
	711.608	0.0842859	-0.0804127	-0.0232057
	712.356	0.085344	-0.0843272	-0.0239569
	713.103	0.0867546	-0.0880081	-0.0240162
	713.85	0.0883584	-0.0912748	-0.0235009
	714.597	0.0898434	-0.0940837	-0.0226167
	715.344	0.090921	-0.0963987	-0.0214269
	716.091	0.091487	-0.0982096	-0.0198537
	716.838	0.091668	-0.0996034	-0.0178715
	717.585	0.091728	-0.100733	-0.0156713
	718.331	0.091903	-0.1017	-0.0136291
	719.078	0.092317	-0.10249	-0.012121
	719.825	0.093015	-0.103046	-0.011349
	720.571	0.094015	-0.103333	-0.0112902
	721.317	0.095266	-0.103328	-0.0117503
	722.064	0.09658	-0.103032	-0.0124481
	722.81	0.097681	-0.102575	-0.0131051
	723.556	0.09839	-0.102297	-0.0135531
	724.302	0.098737	-0.102636	-0.0138204
	725.048	0.098869	-0.103901	-0.0140911
	725.794	0.098891	-0.106091	-0.0145169
	726.54	0.098825	-0.108884	-0.0150603
	727.286	0.098703	-0.111757	-0.0155625
	728.031	0.098596	-0.114193	-0.015959
	728.777	0.098547	-0.11592	-0.0163714
	729.522	0.098504	-0.117054	-0.0169693
	730.268	0.098337	-0.118041	-0.0178026
	731.013	0.097924	-0.119397	-0.0187989
	731.759	0.097227	-0.12139	-0.0198494
	732.504	0.096319	-0.123903	-0.0208011
	733.249	0.095397	-0.126539	-0.0213733
	733.994	0.094778	-0.128827	-0.0211885
	734.739	0.094808	-0.130387	-0.01998
	735.484	0.09566	-0.13102	-0.0178066
	736.229	0.097113	-0.130742	-0.0150711
	736.973	0.098576	-0.129747	-0.0123312
	737.718	0.099427	-0.1283	-0.0100617
	738.463	0.099442	-0.126627	-0.0085257
	739.207	0.098956	-0.124919	-0.0077943
	739.952	0.098612	-0.123419	-0.0078459
	740.696	0.098895	-0.122458	-0.0086287
	741.44	0.099817	-0.122324	-0.0100126
	742.184	0.100975	-0.123064	-0.0116904
	742.928	0.101864	-0.124478	-0.0131972
	743.672	0.102145	-0.126344	-0.0141395
	744.416	0.101695	-0.128606	-0.0144766
	745.16	0.10051	-0.13128	-0.0145556
	745.904	0.09868	-0.134165	-0.0147957
	746.648	0.096463	-0.136724	-0.0152845
	747.391	0.094286	-0.138343	-0.0156866
	748.135	0.092566	-0.138697	-0.0155734
	748.879	0.091467	-0.137914	-0.0148483
	749.622	0.090867	-0.136436	-0.0138353
	750.365	0.090576	-0.134746	-0.0129427
	751.109	0.090575	-0.133168	-0.0122619
	751.852	0.091003	-0.13177	-0.0115251
	752.595	0.091969	-0.130436	-0.010458
	753.338	0.093418	-0.129046	-0.0091367
	754.081	0.095184	-0.127682	-0.007948
	754.824	0.097079	-0.126638	-0.0071946
	755.566	0.098896	-0.126194	-0.0067857
	756.309	0.100406	-0.126368	-0.0063788
	757.052	0.101455	-0.126869	-0.0058387
	757.794	0.102038	-0.127288	-0.0055275
	758.537	0.102213	-0.127326	-0.0060925
	759.279	0.101938	-0.12688	-0.0079214
	760.021	0.101113	-0.125964	-0.0107425
	760.764	0.099856	-0.124625	-0.0137247
	761.506	0.098701	-0.122958	-0.0159932
	762.248	0.098433	-0.121159	-0.0171129
	762.99	0.099608	-0.11947	-0.0171384
	763.732	0.102131	-0.118	-0.0162991
	764.473	0.105236	-0.116633	-0.0147611
	765.215	0.107927	-0.115192	-0.0127335
	765.957	0.109545	-0.113753	-0.0106755
	766.698	0.109995	-0.112787	-0.0091968
	767.44	0.109506	-0.112924	-0.0086453
	768.181	0.108267	-0.114464	-0.0088062
	768.923	0.106341	-0.11701	-0.009073
	769.664	0.103888	-0.11958	-0.0089693
	770.405	0.101322	-0.121127	-0.0085319
	771.146	0.099158	-0.121074	-0.0082005
	771.887	0.097706	-0.119463	-0.0083525
	772.628	0.0969	-0.116717	-0.0089541
	773.369	0.096397	-0.113341	-0.0096138
	774.11	0.095832	-0.109828	-0.0098872
	774.851	0.095036	-0.106677	-0.0095033
	775.591	0.094092	-0.10432	-0.0083871
	776.332	0.093226	-0.102931	-0.0065935
	777.072	0.092618	-0.102317	-0.0042994
	777.813	0.092256	-0.102038	-0.0018567
	778.553	0.091901	-0.101666	0.0002127
	779.293	0.091185	-0.100957	0.0013909
	780.033	0.0897899	-0.0998734	0.0014539
	780.773	0.0876055	-0.0985629	0.000645
	781.513	0.084762	-0.0973747	-0.0004758
	782.253	0.081535	-0.0968184	-0.0014266
	782.993	0.0782941	-0.0973515	-0.0021155
	783.733	0.0755391	-0.0990676	-0.0028114
	784.473	0.0738166	-0.101531	-0.0038328
	785.212	0.0733651	-0.103936	-0.005231
	785.952	0.0737765	-0.105526	-0.006713
	786.691	0.0741263	-0.106005	-0.0078451
	787.43	0.073548	-0.105712	-0.0083664
	788.17	0.0717022	-0.105484	-0.0083476
	788.909	0.0687632	-0.106255	-0.0080765
	789.648	0.0651494	-0.108551	-0.0078222
	790.387	0.0613863	-0.112092	-0.007715
	791.126	0.0580869	-0.115806	-0.0077895
	791.865	0.0557785	-0.118333	-0.0080442
	792.604	0.0545898	-0.118721	-0.0084339
	793.342	0.0541437	-0.116848	-0.0088737
	794.081	0.0538584	-0.11332	-0.009299
	794.819	0.0534219	-0.109033	-0.0096782
	795.558	0.0530189	-0.104773	-0.0098967
	796.296	0.0531358	-0.101024	-0.0096614
	797.035	0.0541193	-0.0980033	-0.0086457
	797.773	0.0558057	-0.0957897	-0.0068224
	798.511	0.0574768	-0.094496	-0.0046142
	799.249	0.0582199	-0.0943453	-0.0026213
	799.987	0.0574975	-0.0955219	-0.0011651
	800.725	0.0555088	-0.0978657	-0.0001498

## Sheet: Figure 6
Figure6
	Figure6a				Figure6b				Figure6c					Figure6d
	LH				RH				Achiral
														LH		RH		Achiral
	wavelength	intensity	wavelength	intensity	wavelength	intensity	wavelength	intensity	wavelength	intensity	wavelength	intensity		wavelength	glum	wavelength	glum	wavelength	glum
	499.441	120.459	499.441	118.965	499.441	132.956	499.441	140.487	499.441	38.4215	499.441	41.7595		1.04e-07	0.000290548	0	-0.00046667	1.04e-07	-1.70184e-05
	502.149	122.562	500.049	119.885	502.054	136.177	499.776	140.911	501.651	42.0708	501.684	45.2183		1.406e-06	0.000291213	1.302e-06	-0.000465979	1.406e-06	-1.5781e-05
	504.856	125.628	500.658	120.861	504.668	140.112	500.112	141.349	503.861	45.8593	503.927	48.8554		2.708e-06	0.000291926	2.604e-06	-0.000465255	2.708e-06	-1.45527e-05
	507.564	129.917	501.266	121.895	507.281	144.822	500.447	141.802	506.071	49.7655	506.17	52.6498		4.01e-06	0.000292642	3.906e-06	-0.000464513	4.01e-06	-1.33341e-05
	510.271	135.675	501.875	122.988	509.895	150.345	500.783	142.27	508.281	53.7649	508.413	56.5763		5.312e-06	0.000293347	5.208e-06	-0.000463751	5.312e-06	-1.21254e-05
	512.979	143.074	502.483	124.143	512.508	156.68	501.118	142.753	510.49	57.8299	510.655	60.6051		6.615e-06	0.000294042	6.51e-06	-0.000463013	6.615e-06	-1.09121e-05
	515.687	152.159	503.091	125.36	515.122	163.784	501.454	143.252	512.7	61.9303	512.898	64.7023		7.917e-06	0.000294769	7.812e-06	-0.000462242	7.917e-06	-9.74166e-06
	518.394	162.786	503.7	126.642	517.735	171.564	501.789	143.766	514.91	66.0339	515.141	68.8307		9.219e-06	0.0002955	9.115e-06	-0.000461437	9.219e-06	-8.63237e-06
	521.102	174.587	504.308	127.989	520.349	179.871	502.124	144.296	517.12	70.1065	517.384	72.9496		1.0521e-05	0.000296222	1.0417e-05	-0.000460612	1.0521e-05	-7.53373e-06
	523.81	186.953	504.917	129.403	522.962	188.504	502.46	144.843	519.33	74.1129	519.627	77.0163		1.1823e-05	0.000296935	1.1719e-05	-0.000459811	1.1823e-05	-6.42734e-06
	526.517	199.074	505.525	130.884	525.575	197.215	502.795	145.407	521.54	78.0175	521.87	80.9864		1.3125e-05	0.000297639	1.3021e-05	-0.000459076	1.3125e-05	-5.34566e-06
	529.225	210.016	506.133	132.434	528.189	205.719	503.131	145.987	523.75	81.7848	524.113	84.815		1.4427e-05	0.000298335	1.4323e-05	-0.000458336	1.4427e-05	-4.25746e-06
	531.932	218.841	506.742	134.052	530.802	213.713	503.466	146.585	525.96	85.3803	526.356	88.4577		1.5729e-05	0.000299023	1.5625e-05	-0.000457591	1.5729e-05	-3.14563e-06
	534.64	224.743	507.35	135.74	533.416	220.892	503.802	147.2	528.17	88.771	528.598	91.8714		1.7031e-05	0.000299745	1.6927e-05	-0.000456784	1.7031e-05	-2.07996e-06
	537.348	227.179	507.958	137.497	536.029	226.973	504.137	147.832	530.38	91.9267	530.841	95.0156		1.8333e-05	0.000300502	1.8229e-05	-0.000455987	1.8333e-05	-1.02649e-06
	540.055	225.958	508.567	139.323	538.643	231.718	504.472	148.483	532.589	94.8198	533.084	97.8537		1.9635e-05	0.000301265	1.9531e-05	-0.000455185	1.9635e-05	2.87107e-08
	542.763	221.278	509.175	141.217	541.256	234.95	504.808	149.152	534.799	97.4269	535.327	100.353		2.0937e-05	0.000302091	2.0833e-05	-0.000454349	2.0937e-05	1.05068e-06
	545.471	213.697	509.784	143.18	543.87	236.572	505.143	149.839	537.009	99.7289	537.57	102.489		2.224e-05	0.000302952	2.2135e-05	-0.000453507	2.224e-05	2.02583e-06
	548.178	204.034	510.392	145.209	546.483	236.573	505.479	150.545	539.219	101.712	539.813	104.239		2.3542e-05	0.000303789	2.3437e-05	-0.00045266	2.3542e-05	2.94056e-06
	550.886	193.251	511	147.303	549.096	235.031	505.814	151.269	541.429	103.366	542.056	105.593		2.4844e-05	0.00030462	2.474e-05	-0.000451822	2.4844e-05	3.8275e-06
	553.593	182.311	511.609	149.461	551.71	232.108	506.15	152.013	543.639	104.69	544.299	106.545		2.6146e-05	0.000305385	2.6042e-05	-0.000450977	2.6146e-05	4.72197e-06
	556.301	172.059	512.217	151.681	554.323	228.037	506.485	152.776	545.849	105.685	546.541	107.1		2.7448e-05	0.000306101	2.7344e-05	-0.000450112	2.7448e-05	5.61917e-06
	559.009	163.139	512.826	153.96	556.937	223.104	506.82	153.558	548.059	106.36	548.784	107.27		2.875e-05	0.000306852	2.8646e-05	-0.000449227	2.875e-05	6.51753e-06
	561.716	155.961	513.434	156.295	559.55	217.629	507.156	154.359	550.269	106.731	551.027	107.077		3.0052e-05	0.000307641	2.9948e-05	-0.000448338	3.0052e-05	7.43425e-06
	564.424	150.705	514.042	158.684	562.164	211.943	507.491	155.18	552.479	106.818	553.27	106.551		3.1354e-05	0.000308452	3.125e-05	-0.000447444	3.1354e-05	8.35179e-06
	567.132	147.366	514.651	161.123	564.777	206.364	507.827	156.021	554.688	106.648	555.513	105.733		3.2656e-05	0.000309229	3.2552e-05	-0.00044653	3.2656e-05	9.24249e-06
	569.839	145.807	515.259	163.608	567.391	201.183	508.162	156.881	556.898	106.252	557.756	104.672		3.3958e-05	0.000309973	3.3854e-05	-0.000445582	3.3958e-05	1.0103e-05
	572.547	145.819	515.868	166.135	570.004	196.65	508.498	157.762	559.108	105.669	559.999	103.424		3.526e-05	0.000310725	3.5156e-05	-0.000444643	3.526e-05	1.09762e-05
	575.254	147.174	516.476	168.699	572.617	192.961	508.833	158.662	561.318	104.942	562.242	102.055		3.6562e-05	0.000311502	3.6458e-05	-0.000443698	3.6562e-05	1.18832e-05
	577.962	149.659	517.084	171.296	575.231	190.26	509.168	159.582	563.528	104.118	564.485	100.638		3.7865e-05	0.000312288	3.776e-05	-0.000442748	3.7865e-05	1.27544e-05
	580.67	153.099	517.693	173.921	577.844	188.637	509.504	160.523	565.738	103.251	566.727	99.2524		3.9167e-05	0.000313055	3.9062e-05	-0.00044182	3.9167e-05	1.35742e-05
	583.377	157.362	518.301	176.567	580.458	188.133	509.839	161.483	567.948	102.398	568.97	97.984		4.0469e-05	0.000313817	4.0365e-05	-0.000440888	4.0469e-05	1.43745e-05
	586.085	162.361	518.91	179.231	583.071	188.749	510.175	162.463	570.158	101.624	571.213	96.9222		4.1771e-05	0.000314572	4.1667e-05	-0.000439964	4.1771e-05	1.5138e-05
	588.792	168.045	519.518	181.904	585.685	190.455	510.51	163.463	572.368	100.997	573.456	96.1593		4.3073e-05	0.000315306	4.2969e-05	-0.000439047	4.3073e-05	1.58657e-05
	591.5	174.392	520.126	184.581	588.298	193.199	510.846	164.483	574.577	100.591	575.699	95.7877		4.4375e-05	0.000316034	4.4271e-05	-0.000438111	4.4375e-05	1.65476e-05
	594.208	181.399	520.735	187.256	590.911	196.915	511.181	165.523	576.787	100.484	577.942	95.8976		4.5677e-05	0.000316798	4.5573e-05	-0.00043714	4.5677e-05	1.72123e-05
	596.915	189.073	521.343	189.922	593.525	201.532	511.516	166.583	578.997	100.76	580.185	96.5736		4.6979e-05	0.00031757	4.6875e-05	-0.000436177	4.6979e-05	1.78784e-05
	599.623	197.43	521.952	192.572	596.138	206.98	511.852	167.662	581.207	101.501	582.428	97.8909		4.8281e-05	0.000318335	4.8177e-05	-0.000435251	4.8281e-05	1.85935e-05
	602.331	206.485	522.56	195.198	598.752	213.193	512.187	168.76	583.417	102.792	584.67	99.9116		4.9583e-05	0.00031908	4.9479e-05	-0.000434318	4.9583e-05	1.92735e-05
	605.038	216.255	523.168	197.794	601.365	220.111	512.523	169.877	585.627	104.71	586.913	102.68		5.0885e-05	0.000319803	5.0781e-05	-0.000433379	5.0885e-05	1.98708e-05
	607.746	226.751	523.777	200.352	603.979	227.685	512.858	171.014	587.837	107.323	589.156	106.221		5.2187e-05	0.000320491	5.2083e-05	-0.000432404	5.2187e-05	2.03884e-05
	610.453	237.98	524.385	202.865	606.592	235.871	513.194	172.169	590.047	110.684	591.399	110.532		5.349e-05	0.000321156	5.3385e-05	-0.00043138	5.349e-05	2.09231e-05
	613.161	249.945	524.993	205.326	609.206	244.635	513.529	173.343	592.257	114.822	593.642	115.584		5.4792e-05	0.0003218	5.4687e-05	-0.000430365	5.4792e-05	2.14389e-05
	615.869	262.639	525.602	207.727	611.819	253.948	513.865	174.535	594.467	119.739	595.885	121.321		5.6094e-05	0.000322452	5.599e-05	-0.000429345	5.6094e-05	2.19354e-05
	618.576	276.05	526.21	210.061	614.432	263.787	514.2	175.745	596.676	125.403	598.128	127.658		5.7396e-05	0.00032311	5.7292e-05	-0.000428363	5.7396e-05	2.24315e-05
	621.284	290.157	526.819	212.321	617.046	274.132	514.535	176.972	598.886	131.743	600.371	134.481		5.8698e-05	0.000323791	5.8594e-05	-0.000427377	5.8698e-05	2.29458e-05
	623.992	304.931	527.427	214.499	619.659	284.962	514.871	178.216	601.096	138.652	602.613	141.658		6e-05	0.000324537	5.9896e-05	-0.000426386	6e-05	2.35071e-05
	626.699	320.332	528.035	216.59	622.273	296.262	515.206	179.478	603.306	145.985	604.856	149.037		6.1302e-05	0.000325304	6.1198e-05	-0.000425405	6.1302e-05	2.41155e-05
	629.407	336.314	528.644	218.586	624.886	308.01	515.542	180.755	605.516	153.568	607.099	156.458		6.2604e-05	0.000326049	6.25e-05	-0.000424434	6.2604e-05	2.47248e-05
	632.114	352.818	529.252	220.48	627.5	320.188	515.877	182.049	607.726	161.209	609.342	163.76		6.3906e-05	0.000326801	6.3802e-05	-0.000423443	6.3906e-05	2.53538e-05
	634.822	369.778	529.861	222.268	630.113	332.772	516.213	183.358	609.936	168.707	611.585	170.791		6.5208e-05	0.000327574	6.5104e-05	-0.000422432	6.5208e-05	2.60166e-05
	637.53	387.118	530.469	223.943	632.727	345.738	516.548	184.682	612.146	175.868	613.828	177.413		6.651e-05	0.000328368	6.6406e-05	-0.000421388	6.651e-05	2.66628e-05
	640.237	404.753	531.077	225.499	635.34	359.057	516.883	186.02	614.356	182.522	616.071	183.516		6.7812e-05	0.000329181	6.7708e-05	-0.000420338	6.7812e-05	2.7307e-05
	642.945	422.59	531.686	226.931	637.953	372.698	517.219	187.372	616.566	188.532	618.314	189.018		6.9115e-05	0.000330013	6.901e-05	-0.000419327	6.9115e-05	2.79026e-05
	645.653	440.526	532.294	228.236	640.567	386.626	517.554	188.737	618.775	193.81	620.557	193.874		7.0417e-05	0.000330835	7.0312e-05	-0.00041831	7.0417e-05	2.84456e-05
	648.36	458.454	532.903	229.409	643.18	400.802	517.89	190.115	620.985	198.319	622.799	198.071		7.1719e-05	0.000331688	7.1615e-05	-0.000417288	7.1719e-05	2.90045e-05
	651.068	476.26	533.511	230.446	645.794	415.185	518.225	191.505	623.195	202.074	625.042	201.636		7.3021e-05	0.000332586	7.2917e-05	-0.000416247	7.3021e-05	2.95928e-05
	653.775	493.822	534.119	231.344	648.407	429.729	518.561	192.906	625.405	205.141	627.285	204.624		7.4323e-05	0.000333441	7.4219e-05	-0.000415202	7.4323e-05	3.02093e-05
	656.483	511.019	534.728	232.1	651.021	444.386	518.896	194.318	627.615	207.627	629.528	207.115		7.5625e-05	0.000334297	7.5521e-05	-0.000414152	7.5625e-05	3.08097e-05
	659.191	527.724	535.336	232.713	653.634	459.105	519.231	195.739	629.825	209.667	631.771	209.21		7.6927e-05	0.000335181	7.6823e-05	-0.000413113	7.6927e-05	3.14089e-05
	661.898	543.811	535.945	233.18	656.248	473.832	519.567	197.169	632.035	211.412	634.014	211.018		7.8229e-05	0.000336109	7.8125e-05	-0.000412099	7.8229e-05	3.20085e-05
	664.606	559.155	536.553	233.502	658.861	488.51	519.902	198.608	634.245	213.01	636.257	212.649		7.9531e-05	0.000337078	7.9427e-05	-0.000411124	7.9531e-05	3.25911e-05
	667.313	573.631	537.161	233.677	661.474	503.08	520.238	200.055	636.455	214.602	638.5	214.208		8.0833e-05	0.00033806	8.0729e-05	-0.000410146	8.0833e-05	3.31671e-05
	670.021	587.121	537.77	233.705	664.088	517.483	520.573	201.508	638.664	216.301	640.742	215.787		8.2135e-05	0.00033901	8.2031e-05	-0.000409149	8.2135e-05	3.37276e-05
	672.729	599.51	538.378	233.588	666.701	531.657	520.909	202.966	640.874	218.193	642.985	217.46		8.3437e-05	0.000339929	8.3333e-05	-0.000408134	8.3437e-05	3.42494e-05
	675.436	610.692	538.986	233.327	669.315	545.538	521.244	204.43	643.084	220.332	645.228	219.28		8.474e-05	0.00034086	8.4635e-05	-0.000407142	8.474e-05	3.47312e-05
	678.144	620.569	539.595	232.924	671.928	559.063	521.579	205.898	645.294	222.736	647.471	221.277		8.6042e-05	0.000341773	8.5937e-05	-0.000406144	8.6042e-05	3.51937e-05
	680.852	629.052	540.203	232.38	674.542	572.17	521.915	207.368	647.504	225.396	649.714	223.46		8.7344e-05	0.000342682	8.724e-05	-0.000405155	8.7344e-05	3.56476e-05
	683.559	636.066	540.812	231.7	677.155	584.795	522.25	208.841	649.714	228.276	651.957	225.818		8.8646e-05	0.000343588	8.8542e-05	-0.000404176	8.8646e-05	3.61077e-05
	686.267	641.546	541.42	230.887	679.769	596.877	522.586	210.316	651.924	231.323	654.2	228.319		8.9948e-05	0.000344518	8.9844e-05	-0.00040315	8.9948e-05	3.65304e-05
	688.974	645.443	542.028	229.944	682.382	608.355	522.921	211.79	654.134	234.471	656.443	230.92		9.125e-05	0.000345459	9.1146e-05	-0.000402118	9.125e-05	3.69474e-05
	691.682	647.719	542.637	228.876	684.995	619.17	523.257	213.264	656.344	237.648	658.685	233.568		9.2552e-05	0.00034641	9.2448e-05	-0.000401125	9.2552e-05	3.73398e-05
	694.39	648.355	543.245	227.689	687.609	629.267	523.592	214.736	658.554	240.781	660.928	236.203		9.3854e-05	0.000347387	9.375e-05	-0.000400129	9.3854e-05	3.76936e-05
	697.097	647.344	543.854	226.387	690.222	638.593	523.927	216.205	660.763	243.799	663.171	238.76		9.5156e-05	0.000348345	9.5052e-05	-0.000399099	9.5156e-05	3.80087e-05
	699.805	644.695	544.462	224.976	692.836	647.097	524.263	217.67	662.973	246.639	665.414	241.178		9.6458e-05	0.00034927	9.6354e-05	-0.000398066	9.6458e-05	3.8267e-05
	702.513	640.434	545.07	223.463	695.449	654.734	524.598	219.13	665.183	249.245	667.657	243.397		9.776e-05	0.000350204	9.7656e-05	-0.000397029	9.776e-05	3.84693e-05
	705.22	634.599	545.679	221.854	698.063	661.462	524.934	220.584	667.393	251.569	669.9	245.363		9.9062e-05	0.000351161	9.8958e-05	-0.000395959	9.9062e-05	3.8631e-05
	707.928	627.243	546.287	220.156	700.676	667.245	525.269	222.032	669.603	253.569	672.143	247.025		0.000100365	0.000352141	0.00010026	-0.000394886	0.000100365	3.87661e-05
	710.635	618.435	546.896	218.375	703.29	672.049	525.605	223.471	671.813	255.216	674.386	248.343		0.000101667	0.000353172	0.000101562	-0.00039381	0.000101667	3.88726e-05
	713.343	608.252	547.504	216.52	705.903	675.848	525.94	224.901	674.023	256.482	676.629	249.281		0.000102969	0.000354183	0.000102865	-0.000392715	0.000102969	3.89383e-05
	716.051	596.786	548.112	214.596	708.516	678.621	526.275	226.32	676.233	257.351	678.871	249.811		0.000104271	0.000355144	0.000104167	-0.000391617	0.000104271	3.89457e-05
	718.758	584.136	548.721	212.613	711.13	680.353	526.611	227.728	678.443	257.808	681.114	249.913		0.000105573	0.00035604	0.000105469	-0.000390499	0.000105573	3.88819e-05
	721.466	570.411	549.329	210.577	713.743	681.032	526.946	229.124	680.653	257.846	683.357	249.571		0.000106875	0.000356901	0.000106771	-0.00038942	0.000106875	3.87655e-05
	724.174	555.726	549.938	208.496	716.357	680.656	527.282	230.506	682.862	257.459	685.6	248.778		0.000108177	0.000357768	0.000108073	-0.000388322	0.000108177	3.86254e-05
	726.881	540.201	550.546	206.378	718.97	679.227	527.617	231.873	685.072	256.647	687.843	247.529		0.000109479	0.000358614	0.000109375	-0.000387204	0.000109479	3.8476e-05
	729.589	523.962	551.154	204.231	721.584	676.753	527.953	233.224	687.282	255.413	690.086	245.827		0.000110781	0.000359424	0.000110677	-0.000386081	0.000110781	3.8318e-05
	732.296	507.134	551.763	202.062	724.197	673.247	528.288	234.558	689.492	253.761	692.329	243.677		0.000112083	0.000360242	0.000111979	-0.000384996	0.000112083	3.81592e-05
	735.004	489.842	552.371	199.878	726.811	668.729	528.623	235.875	691.702	251.698	694.572	241.088		0.000113385	0.000361083	0.000113281	-0.000383891	0.000113385	3.80142e-05
	737.712	472.214	552.98	197.688	729.424	663.226	528.959	237.172	693.912	249.235	696.814	238.075		0.000114687	0.000361975	0.000114583	-0.000382752	0.000114687	3.78182e-05
	740.419	454.37	553.588	195.499	732.037	656.766	529.294	238.448	696.122	246.383	699.057	234.653		0.00011599	0.000362846	0.000115885	-0.000381653	0.00011599	3.75969e-05
	743.127	436.43	554.196	193.317	734.651	649.387	529.63	239.704	698.332	243.156	701.3	230.84		0.000117292	0.00036368	0.000117187	-0.000380607	0.000117292	3.73177e-05
	745.835	418.507	554.805	191.149	737.264	641.128	529.965	240.937	700.542	239.569	703.543	226.659		0.000118594	0.000364479	0.00011849	-0.000379544	0.000118594	3.69975e-05
	748.542	400.708	555.413	189.003	739.878	632.034	530.301	242.147	702.751	235.639	705.786	222.132		0.000119896	0.000365269	0.000119792	-0.000378462	0.000119896	3.66348e-05
	751.25	383.132	556.021	186.884	742.491	622.154	530.636	243.332	704.961	231.386	708.029	217.283		0.000121198	0.000366052	0.000121094	-0.000377375	0.000121198	3.62284e-05
	753.957	365.872	556.63	184.798	745.105	611.539	530.971	244.492	707.171	226.829	710.272	212.141		0.0001225	0.000366813	0.000122396	-0.000376299	0.0001225	3.58098e-05
	756.665	349.009	557.238	182.752	747.718	600.246	531.307	245.626	709.381	221.988	712.515	206.732		0.000123802	0.000367551	0.000123698	-0.000375205	0.000123802	3.53831e-05
	759.373	332.619	557.847	180.751	750.332	588.332	531.642	246.731	711.591	216.887	714.757	201.084		0.000125104	0.000368254	0.000125	-0.000374094	0.000125104	3.49495e-05
	762.08	316.765	558.455	178.8	752.945	575.857	531.978	247.809	713.801	211.548	717	195.227		0.000126406	0.000368936	0.000126302	-0.000372995	0.000126406	3.45279e-05
	764.788	301.503	559.063	176.904	755.558	562.883	532.313	248.857	716.011	205.994	719.243	189.19		0.000127708	0.00036961	0.000127604	-0.000371895	0.000127708	3.40823e-05
	767.495	286.878	559.672	175.067	758.172	549.471	532.649	249.875	718.221	200.25	721.486	183.004		0.00012901	0.000370278	0.000128906	-0.000370808	0.00012901	3.36127e-05
	770.203	272.928	560.28	173.293	760.785	535.686	532.984	250.862	720.431	194.339	723.729	176.697		0.000130312	0.000370938	0.000130208	-0.000369706	0.000130312	3.31018e-05
	772.911	259.679	560.889	171.587	763.399	521.591	533.319	251.817	722.641	188.286	725.972	170.298		0.000131615	0.000371548	0.00013151	-0.000368575	0.000131615	3.25323e-05
	775.618	247.15	561.497	169.952	766.012	507.247	533.655	252.739	724.85	182.115	728.215	163.838		0.000132917	0.000372152	0.000132812	-0.000367428	0.000132917	3.1922e-05
	778.326	235.353	562.105	168.391	768.626	492.719	533.99	253.628	727.06	175.85	730.458	157.342		0.000134219	0.000372719	0.000134115	-0.00036628	0.000134219	3.13325e-05
	781.034	224.291	562.714	166.907	771.239	478.066	534.326	254.482	729.27	169.516	732.701	150.839		0.000135521	0.000373292	0.000135417	-0.000365117	0.000135521	3.07323e-05
	783.741	213.96	563.322	165.501	773.853	463.347	534.661	255.301	731.48	163.136	734.943	144.354		0.000136823	0.000373885	0.000136719	-0.00036394	0.000136823	3.01299e-05
	786.449	204.351	563.931	164.177	776.466	448.62	534.997	256.084	733.69	156.731	737.186	137.912		0.000138125	0.000374498	0.000138021	-0.000362719	0.000138125	2.95268e-05
	789.156	195.45	564.539	162.935	779.079	433.94	535.332	256.831	735.9	150.325	739.429	131.535		0.000139427	0.000375102	0.000139323	-0.000361472	0.000139427	2.89418e-05
	791.864	187.237	565.147	161.778	781.693	419.358	535.668	257.541	738.11	143.938	741.672	125.247		0.000140729	0.000375713	0.000140625	-0.00036024	0.000140729	2.83577e-05
	794.572	179.687	565.756	160.706	784.306	404.924	536.003	258.213	740.32	137.59	743.915	119.065		0.000142031	0.000376316	0.000141927	-0.00035907	0.000142031	2.77252e-05
	797.279	172.774	566.364	159.72	786.92	390.683	536.338	258.847	742.53	131.3	746.158	113.01		0.000143333	0.000376912	0.000143229	-0.000357917	0.000143333	2.70091e-05
	799.987	166.468	566.973	158.822	789.533	376.68	536.674	259.442	744.74	125.087	748.401	107.097		0.000144635	0.000377529	0.000144531	-0.00035677	0.000144635	2.62611e-05
			567.581	158.01	792.147	362.951	537.009	259.998	746.949	118.967	750.644	101.342		0.000145937	0.000378138	0.000145833	-0.000355599	0.000145937	2.55002e-05
			568.189	157.286	794.76	349.534	537.345	260.515	749.159	112.955	752.886	95.757		0.00014724	0.000378711	0.000147135	-0.000354434	0.00014724	2.47076e-05
			568.798	156.649	797.373	336.46	537.68	260.991	751.369	107.065	755.129	90.3537		0.000148542	0.000379233	0.000148437	-0.000353303	0.000148542	2.39471e-05
			569.406	156.099	799.987	323.758	538.016	261.427	753.579	101.311	757.372	85.1415		0.000149844	0.000379705	0.00014974	-0.00035222	0.000149844	2.31901e-05
			570.015	155.635			538.351	261.823	755.789	95.7032	759.615	80.1282		0.000151146	0.000380168	0.000151042	-0.000351172	0.000151146	2.24378e-05
			570.623	155.256			538.686	262.177	757.999	90.2526	761.858	75.32		0.000152448	0.00038061	0.000152344	-0.000350143	0.000152448	2.17093e-05
			571.231	154.962			539.022	262.491	760.209	84.9678	764.101	70.7214		0.00015375	0.000381002	0.000153646	-0.000349133	0.00015375	2.08989e-05
			571.84	154.751			539.357	262.763	762.419	79.8563	766.344	66.3353		0.000155052	0.000381358	0.000154948	-0.000348143	0.000155052	2.00063e-05
			572.448	154.622			539.693	262.994	764.629	74.9243	768.587	62.1632		0.000156354	0.000381721	0.00015625	-0.000347158	0.000156354	1.91293e-05
			573.056	154.575			540.028	263.183	766.838	70.1767	770.829	58.2054		0.000157656	0.000382019	0.000157552	-0.000346192	0.000157656	1.82854e-05
			573.665	154.607			540.364	263.331	769.048	65.6173	773.072	54.4607		0.000158958	0.000382322	0.000158854	-0.00034526	0.000158958	1.75094e-05
			574.273	154.718			540.699	263.438	771.258	61.2487	775.315	50.927		0.00016026	0.000382645	0.000160156	-0.000344348	0.00016026	1.67035e-05
			574.882	154.904			541.034	263.503	773.468	57.0725	777.558	47.601		0.000161562	0.000383002	0.000161458	-0.0003435	0.000161562	1.59e-05
			575.49	155.167			541.37	263.527	775.678	53.0891	779.801	44.4784		0.000162865	0.000383392	0.00016276	-0.000342686	0.000162865	1.50976e-05
			576.098	155.502			541.705	263.51	777.888	49.298	782.044	41.5543		0.000164167	0.000383771	0.000164062	-0.000341865	0.000164167	1.42918e-05
			576.707	155.909			542.041	263.452	780.098	45.6978	784.287	38.8228		0.000165469	0.000384137	0.000165365	-0.000341034	0.000165469	1.34707e-05
			577.315	156.387			542.376	263.353	782.308	42.2864	786.53	36.2778		0.000166771	0.000384506	0.000166667	-0.000340222	0.000166771	1.2633e-05
			577.924	156.933			542.712	263.214	784.518	39.0608	788.773	33.9122		0.000168073	0.000384921	0.000167969	-0.000339387	0.000168073	1.17434e-05
			578.532	157.545			543.047	263.035	786.728	36.0173	791.015	31.7188		0.000169375	0.000385353	0.000169271	-0.000338557	0.000169375	1.08353e-05
			579.14	158.223			543.382	262.816	788.937	33.1517	793.258	29.69		0.000170677	0.000385775	0.000170573	-0.000337731	0.000170677	9.93773e-06
			579.749	158.964			543.718	262.558	791.147	30.4593	795.501	27.818		0.000171979	0.000386185	0.000171875	-0.000336911	0.000171979	9.00455e-06
			580.357	159.767			544.053	262.261	793.357	27.9348	797.744	26.0948		0.000173281	0.000386583	0.000173177	-0.000336082	0.000173281	8.03722e-06
			580.966	160.631			544.389	261.926	795.567	25.5727	799.987	24.5124		0.000174583	0.000386955	0.000174479	-0.00033523	0.000174583	7.05458e-06
			581.574	161.553			544.724	261.553	797.777	23.3669				0.000175885	0.000387313	0.000175781	-0.000334355	0.000175885	6.05672e-06
			582.182	162.533			545.06	261.143	799.987	21.3114				0.000177187	0.000387644	0.000177083	-0.000333487	0.000177187	5.02504e-06
			582.791	163.569			545.395	260.697						0.00017849	0.000387963	0.000178385	-0.000332639	0.00017849	3.98718e-06
			583.399	164.659			545.73	260.215						0.000179792	0.000388255	0.000179687	-0.000331812	0.000179792	2.91435e-06
			584.008	165.803			546.066	259.697						0.000181094	0.000388548	0.00018099	-0.000331008	0.000181094	1.80802e-06
			584.616	166.998			546.401	259.146						0.000182396	0.000388841	0.000182292	-0.000330211	0.000182396	6.69622e-07
			585.224	168.244			546.737	258.561						0.000183698	0.000389135	0.000183594	-0.000329423	0.000183698	-4.84679e-07
			585.833	169.54			547.072	257.942						0.000185	0.000389387	0.000184896	-0.000328687	0.000185	-1.6315e-06
			586.441	170.885			547.408	257.292						0.000186302	0.000389612	0.000186198	-0.000327972	0.000186302	-2.8197e-06
			587.05	172.277			547.743	256.611						0.000187604	0.000389783	0.0001875	-0.000327279	0.000187604	-4.03315e-06
			587.658	173.715			548.078	255.9						0.000188906	0.000389899	0.000188802	-0.000326607	0.000188906	-5.2678e-06
			588.266	175.199			548.414	255.159						0.000190208	0.000389973	0.000190104	-0.000325927	0.000190208	-6.48809e-06
			588.875	176.729			548.749	254.39						0.00019151	0.000390049	0.000191406	-0.000325209	0.00019151	-7.69453e-06
			589.483	178.302			549.085	253.594						0.000192812	0.00039014	0.000192708	-0.000324454	0.000192812	-8.88701e-06
			590.091	179.918			549.42	252.771						0.000194115	0.000390217	0.00019401	-0.000323676	0.000194115	-1.01157e-05
			590.7	181.578			549.756	251.923						0.000195417	0.00039028	0.000195312	-0.000322903	0.000195417	-1.13836e-05
			591.308	183.279			550.091	251.051						0.000196719	0.000390315	0.000196615	-0.000322149	0.000196719	-1.26893e-05
			591.917	185.022			550.426	250.155						0.000198021	0.000390293	0.000197917	-0.000321415	0.000198021	-1.40138e-05
			592.525	186.806			550.762	249.237						0.000199323	0.000390258	0.000199219	-0.000320699	0.000199323	-1.52927e-05
			593.133	188.63			551.097	248.299						0.000200625	0.000390195	0.000200521	-0.000319972	0.000200625	-1.65264e-05
			593.742	190.494			551.433	247.34						0.000201927	0.000390118	0.000201823	-0.000319278	0.000201927	-1.77655e-05
			594.35	192.399			551.768	246.362						0.000203229	0.000390043	0.000203125	-0.000318628	0.000203229	-1.89689e-05
			594.959	194.342			552.104	245.367						0.000204531	0.000389969	0.000204427	-0.000317981	0.000204531	-2.01751e-05
			595.567	196.324			552.439	244.355						0.000205833	0.000389909	0.000205729	-0.000317336	0.000205833	-2.13812e-05
			596.175	198.345			552.774	243.327						0.000207135	0.000389835	0.000207031	-0.000316679	0.000207135	-2.25886e-05
			596.784	200.405			553.11	242.285						0.000208437	0.00038975	0.000208333	-0.000315983	0.000208437	-2.3809e-05
			597.392	202.502			553.445	241.231						0.00020974	0.000389652	0.000209635	-0.000315276	0.00020974	-2.50347e-05
			598.001	204.638			553.781	240.164						0.000211042	0.000389502	0.000210937	-0.00031453	0.000211042	-2.62468e-05
			598.609	206.811			554.116	239.086						0.000212344	0.000389355	0.00021224	-0.000313745	0.000212344	-2.73974e-05
			599.217	209.021			554.452	237.998						0.000213646	0.000389226	0.000213542	-0.000312991	0.000213646	-2.85152e-05
			599.826	211.269			554.787	236.902						0.000214948	0.000389072	0.000214844	-0.000312239	0.000214948	-2.96173e-05
			600.434	213.555			555.122	235.799						0.00021625	0.000388894	0.000216146	-0.00031149	0.00021625	-3.07019e-05
			601.043	215.877			555.458	234.689						0.000217552	0.000388721	0.000217448	-0.000310715	0.000217552	-3.18036e-05
			601.651	218.236			555.793	233.574						0.000218854	0.000388524	0.00021875	-0.000309913	0.000218854	-3.28918e-05
			602.259	220.632			556.129	232.455						0.000220156	0.000388305	0.000220052	-0.0003091	0.000220156	-3.39287e-05
			602.868	223.064			556.464	231.333						0.000221458	0.000388047	0.000221354	-0.000308319	0.000221458	-3.48955e-05
			603.476	225.533			556.8	230.209						0.00022276	0.000387766	0.000222656	-0.000307556	0.00022276	-3.58353e-05
			604.085	228.038			557.135	229.085						0.000224062	0.000387463	0.000223958	-0.000306796	0.000224062	-3.67658e-05
			604.693	230.58			557.471	227.961						0.000225365	0.000387123	0.00022526	-0.000306055	0.000225365	-3.76726e-05
			605.301	233.157			557.806	226.838						0.000226667	0.000386792	0.000226562	-0.000305333	0.000226667	-3.8538e-05
			605.91	235.77			558.141	225.718						0.000227969	0.00038644	0.000227865	-0.000304588	0.000227969	-3.94119e-05
			606.518	238.42			558.477	224.601						0.000229271	0.000386097	0.000229167	-0.000303847	0.000229271	-4.03154e-05
			607.126	241.104			558.812	223.489						0.000230573	0.000385778	0.000230469	-0.000303112	0.000230573	-4.12621e-05
			607.735	243.825			559.148	222.382						0.000231875	0.000385468	0.000231771	-0.000302366	0.000231875	-4.22341e-05
			608.343	246.58			559.483	221.281						0.000233177	0.000385195	0.000233073	-0.000301626	0.000233177	-4.31814e-05
			608.952	249.371			559.819	220.188						0.000234479	0.000384929	0.000234375	-0.000300918	0.000234479	-4.41415e-05
			609.56	252.197			560.154	219.104						0.000235781	0.000384698	0.000235677	-0.00030023	0.000235781	-4.5118e-05
			610.168	255.057			560.489	218.028						0.000237083	0.000384444	0.000236979	-0.000299562	0.000237083	-4.60786e-05
			610.777	257.952			560.825	216.962						0.000238385	0.000384166	0.000238281	-0.000298886	0.000238385	-4.70058e-05
			611.385	260.881			561.16	215.908						0.000239687	0.000383908	0.000239583	-0.000298202	0.000239687	-4.79135e-05
			611.994	263.844			561.496	214.865						0.00024099	0.000383669	0.000240885	-0.000297523	0.00024099	-4.88329e-05
			612.602	266.841			561.831	213.835						0.000242292	0.000383437	0.000242187	-0.00029688	0.000242292	-4.97623e-05
			613.21	269.871			562.167	212.818						0.000243594	0.000383197	0.00024349	-0.000296242	0.000243594	-5.06829e-05
			613.819	272.934			562.502	211.815						0.000244896	0.000382964	0.000244792	-0.000295611	0.000244896	-5.15293e-05
			614.427	276.031			562.837	210.827						0.000246198	0.000382752	0.000246094	-0.000294972	0.000246198	-5.23561e-05
			615.036	279.16			563.173	209.854						0.0002475	0.000382562	0.000247396	-0.000294325	0.0002475	-5.32106e-05
			615.644	282.321			563.508	208.898						0.000248802	0.000382336	0.000248698	-0.000293698	0.000248802	-5.40925e-05
			616.252	285.513			563.844	207.958						0.000250104	0.000382104	0.00025	-0.000293092	0.000250104	-5.49481e-05
			616.861	288.738			564.179	207.036						0.000251406	0.000381881	0.000251302	-0.000292477	0.000251406	-5.57745e-05
			617.469	291.993			564.515	206.132						0.000252708	0.00038165	0.000252604	-0.000291899	0.000252708	-5.6612e-05
			618.078	295.279			564.85	205.246						0.00025401	0.000381427	0.000253906	-0.000291356	0.00025401	-5.74894e-05
			618.686	298.595			565.185	204.38						0.000255312	0.000381196	0.000255208	-0.00029082	0.000255312	-5.84049e-05
			619.294	301.941			565.521	203.533						0.000256615	0.000380958	0.00025651	-0.000290278	0.000256615	-5.93282e-05
			619.903	305.316			565.856	202.706						0.000257917	0.000380771	0.000257812	-0.000289731	0.000257917	-6.02871e-05
			620.511	308.719			566.192	201.899						0.000259219	0.000380633	0.000259115	-0.000289193	0.000259219	-6.12709e-05
			621.12	312.151			566.527	201.113						0.000260521	0.000380518	0.000260417	-0.000288622	0.000260521	-6.22198e-05
			621.728	315.61			566.863	200.349						0.000261823	0.000380423	0.000261719	-0.000288091	0.000261823	-6.31121e-05
			622.336	319.097			567.198	199.607						0.000263125	0.000380322	0.000263021	-0.0002876	0.000263125	-6.40114e-05
			622.945	322.609			567.533	198.886						0.000264427	0.000380199	0.000264323	-0.00028715	0.000264427	-6.49175e-05
			623.553	326.148			567.869	198.187						0.000265729	0.000380042	0.000265625	-0.000286726	0.000265729	-6.5813e-05
			624.161	329.712			568.204	197.512						0.000267031	0.000379908	0.000266927	-0.000286326	0.000267031	-6.66976e-05
			624.77	333.3			568.54	196.859						0.000268333	0.000379768	0.000268229	-0.000285951	0.000268333	-6.76034e-05
			625.378	336.913			568.875	196.229						0.000269635	0.000379624	0.000269531	-0.000285585	0.000269635	-6.85289e-05
			625.987	340.548			569.211	195.622						0.000270937	0.000379503	0.000270833	-0.000285229	0.000270937	-6.94591e-05
			626.595	344.206			569.546	195.039						0.00027224	0.000379405	0.000272135	-0.000284911	0.00027224	-7.04101e-05
			627.203	347.885			569.881	194.479						0.000273542	0.000379317	0.000273437	-0.000284573	0.000273542	-7.13649e-05
			627.812	351.586			570.217	193.943						0.000274844	0.000379252	0.00027474	-0.000284245	0.000274844	-7.23281e-05
			628.42	355.306			570.552	193.431						0.000276146	0.00037921	0.000276042	-0.000283884	0.000276146	-7.32721e-05
			629.029	359.046			570.888	192.943						0.000277448	0.00037912	0.000277344	-0.000283489	0.000277448	-7.42083e-05
			629.637	362.805			571.223	192.478						0.00027875	0.000378996	0.000278646	-0.000283062	0.00027875	-7.51005e-05
			630.245	366.581			571.559	192.038						0.000280052	0.000378853	0.000279948	-0.000282629	0.000280052	-7.59988e-05
			630.854	370.374			571.894	191.622						0.000281354	0.000378691	0.00028125	-0.000282192	0.000281354	-7.69534e-05
			631.462	374.183			572.229	191.23						0.000282656	0.000378479	0.000282552	-0.000281765	0.000282656	-7.80005e-05
			632.071	378.007			572.565	190.861						0.000283958	0.00037826	0.000283854	-0.000281304	0.000283958	-7.90578e-05
			632.679	381.845			572.9	190.517						0.00028526	0.000378049	0.000285156	-0.000280868	0.00028526	-8.01222e-05
			633.287	385.696			573.236	190.197						0.000286562	0.000377844	0.000286458	-0.000280472	0.000286562	-8.11501e-05
			633.896	389.559			573.571	189.901						0.000287865	0.000377616	0.00028776	-0.000280086	0.000287865	-8.21055e-05
			634.504	393.434			573.907	189.628						0.000289167	0.000377365	0.000289062	-0.000279754	0.000289167	-8.30316e-05
			635.113	397.318			574.242	189.379						0.000290469	0.000377106	0.000290365	-0.00027949	0.000290469	-8.39382e-05
			635.721	401.212			574.577	189.154						0.000291771	0.000376866	0.000291667	-0.000279294	0.000291771	-8.48066e-05
			636.329	405.114			574.913	188.952						0.000293073	0.000376603	0.000292969	-0.000279124	0.000293073	-8.5637e-05
			636.938	409.023			575.248	188.774						0.000294375	0.000376331	0.000294271	-0.000278951	0.000294375	-8.64722e-05
			637.546	412.938			575.584	188.618						0.000295677	0.000376065	0.000295573	-0.000278775	0.000295677	-8.73091e-05
			638.154	416.858			575.919	188.486						0.000296979	0.000375806	0.000296875	-0.000278626	0.000296979	-8.81351e-05
			638.763	420.782			576.255	188.376						0.000298281	0.000375539	0.000298177	-0.000278504	0.000298281	-8.89185e-05
			639.371	424.708			576.59	188.289						0.000299583	0.000375279	0.000299479	-0.000278366	0.000299583	-8.96955e-05
			639.98	428.636			576.925	188.224						0.000300885	0.00037504	0.000300781	-0.000278184	0.000300885	-9.04341e-05
			640.588	432.565			577.261	188.182						0.000302187	0.000374823	0.000302083	-0.000277972	0.000302187	-9.11303e-05
			641.196	436.492			577.596	188.161						0.00030349	0.000374612	0.000303385	-0.000277743	0.00030349	-9.18337e-05
			641.805	440.418			577.932	188.162						0.000304792	0.000374408	0.000304687	-0.000277483	0.000304792	-9.25483e-05
			642.413	444.341			578.267	188.185						0.000306094	0.000374255	0.00030599	-0.000277208	0.000306094	-9.32565e-05
			643.022	448.259			578.603	188.229						0.000307396	0.000374124	0.000307292	-0.000276946	0.000307396	-9.39944e-05
			643.63	452.171			578.938	188.294						0.000308698	0.000373986	0.000308594	-0.000276711	0.000308698	-9.46897e-05
			644.238	456.077			579.273	188.38						0.00031	0.000373841	0.000309896	-0.000276504	0.00031	-9.53597e-05
			644.847	459.975			579.609	188.487						0.000311302	0.000373689	0.000311198	-0.000276312	0.000311302	-9.60102e-05
			645.455	463.864			579.944	188.614						0.000312604	0.000373529	0.0003125	-0.000276134	0.000312604	-9.66828e-05
			646.064	467.741			580.28	188.76						0.000313906	0.000373348	0.000313802	-0.000275986	0.000313906	-9.73294e-05
			646.672	471.608			580.615	188.927						0.000315208	0.00037316	0.000315104	-0.000275855	0.000315208	-9.79492e-05
			647.28	475.461			580.951	189.113						0.00031651	0.000372978	0.000316406	-0.00027574	0.00031651	-9.85377e-05
			647.889	479.299			581.286	189.318						0.000317812	0.000372803	0.000317708	-0.000275657	0.000317812	-9.91121e-05
			648.497	483.122			581.622	189.542						0.000319115	0.000372635	0.00031901	-0.000275604	0.000319115	-9.96724e-05
			649.106	486.928			581.957	189.785						0.000320417	0.000372487	0.000320312	-0.00027561	0.000320417	-0.000100237
			649.714	490.716			582.292	190.046						0.000321719	0.000372317	0.000321615	-0.00027566	0.000321719	-0.000100811
			650.322	494.484			582.628	190.325						0.000323021	0.000372125	0.000322917	-0.000275739	0.000323021	-0.000101405
			650.931	498.231			582.963	190.622						0.000324323	0.000371911	0.000324219	-0.000275835	0.000324323	-0.000102018
			651.539	501.956			583.299	190.937						0.000325625	0.000371689	0.000325521	-0.000275917	0.000325625	-0.000102583
			652.148	505.657			583.634	191.269						0.000326927	0.000371488	0.000326823	-0.000276015	0.000326927	-0.000103152
			652.756	509.334			583.97	191.618						0.000328229	0.000371251	0.000328125	-0.000276115	0.000328229	-0.000103724
			653.364	512.984			584.305	191.984						0.000329531	0.000370978	0.000329427	-0.000276216	0.000329531	-0.000104254
			653.973	516.607			584.64	192.366						0.000330833	0.000370683	0.000330729	-0.000276305	0.000330833	-0.000104772
			654.581	520.201			584.976	192.765						0.000332135	0.000370352	0.000332031	-0.000276365	0.000332135	-0.0001053
			655.189	523.765			585.311	193.179						0.000333437	0.000369971	0.000333333	-0.000276412	0.000333437	-0.000105837
			655.798	527.297			585.647	193.609						0.00033474	0.000369553	0.000334635	-0.000276488	0.00033474	-0.00010637
			656.406	530.796			585.982	194.055						0.000336042	0.000369127	0.000335937	-0.000276593	0.000336042	-0.000106909
			657.015	534.262			586.318	194.516						0.000337344	0.000368666	0.00033724	-0.000276712	0.000337344	-0.000107423
			657.623	537.692			586.653	194.992						0.000338646	0.000368226	0.000338542	-0.000276844	0.000338646	-0.000107919
			658.231	541.085			586.988	195.482						0.000339948	0.00036778	0.000339844	-0.000277019	0.000339948	-0.000108399
			658.84	544.44			587.324	195.987						0.00034125	0.000367313	0.000341146	-0.000277252	0.00034125	-0.000108862
			659.448	547.756			587.659	196.507						0.000342552	0.000366825	0.000342448	-0.000277498	0.000342552	-0.000109341
			660.057	551.031			587.995	197.04						0.000343854	0.000366331	0.00034375	-0.000277758	0.000343854	-0.000109836
			660.665	554.264			588.33	197.587						0.000345156	0.000365843	0.000345052	-0.000278046	0.000345156	-0.000110328
			661.273	557.455			588.666	198.148						0.000346458	0.000365333	0.000346354	-0.000278388	0.000346458	-0.000110819
			661.882	560.6			589.001	198.722						0.00034776	0.000364801	0.000347656	-0.000278757	0.00034776	-0.000111232
			662.49	563.701			589.336	199.309						0.000349062	0.000364248	0.000348958	-0.00027915	0.000349062	-0.000111594
			663.099	566.754			589.672	199.909						0.000350365	0.000363674	0.00035026	-0.000279612	0.000350365	-0.000111961
			663.707	569.759			590.007	200.521						0.000351667	0.000363079	0.000351562	-0.000280127	0.000351667	-0.000112366
			664.315	572.715			590.343	201.146						0.000352969	0.00036245	0.000352865	-0.000280683	0.000352969	-0.000112758
			664.924	575.62			590.678	201.784						0.000354271	0.000361815	0.000354167	-0.000281292	0.000354271	-0.000113103
			665.532	578.473			591.014	202.434						0.000355573	0.000361174	0.000355469	-0.000281896	0.000355573	-0.000113382
			666.141	581.274			591.349	203.095						0.000356875	0.000360527	0.000356771	-0.000282497	0.000356875	-0.000113681
			666.749	584.021			591.684	203.768						0.000358177	0.000359875	0.000358073	-0.000283078	0.000358177	-0.000114
			667.357	586.712			592.02	204.453						0.000359479	0.000359218	0.000359375	-0.000283685	0.000359479	-0.000114333
			667.966	589.348			592.355	205.15						0.000360781	0.00035857	0.000360677	-0.000284345	0.000360781	-0.000114639
			668.574	591.926			592.691	205.857						0.000362083	0.000357888	0.000361979	-0.00028503	0.000362083	-0.000114943
			669.183	594.445			593.026	206.576						0.000363385	0.000357185	0.000363281	-0.00028574	0.000363385	-0.000115262
			669.791	596.906			593.362	207.305						0.000364687	0.00035646	0.000364583	-0.000286474	0.000364687	-0.00011556
			670.399	599.305			593.697	208.046						0.00036599	0.000355757	0.000365885	-0.000287231	0.00036599	-0.000115857
			671.008	601.643			594.032	208.797						0.000367292	0.000355062	0.000367187	-0.000287996	0.000367292	-0.000116115
			671.616	603.919			594.368	209.558						0.000368594	0.000354376	0.00036849	-0.000288754	0.000368594	-0.000116362
			672.224	606.131			594.703	210.33						0.000369896	0.000353668	0.000369792	-0.000289505	0.000369896	-0.0001166
			672.833	608.279			595.039	211.113						0.000371198	0.000352939	0.000371094	-0.000290263	0.000371198	-0.000116802
			673.441	610.362			595.374	211.905						0.0003725	0.000352203	0.000372396	-0.000290998	0.0003725	-0.000116996
			674.05	612.378			595.71	212.707						0.000373802	0.000351446	0.000373698	-0.00029174	0.000373802	-0.000117147
			674.658	614.328			596.045	213.519						0.000375104	0.000350683	0.000375	-0.000292474	0.000375104	-0.000117207
			675.266	616.209			596.38	214.341						0.000376406	0.000349885	0.000376302	-0.000293212	0.000376406	-0.00011724
			675.875	618.022			596.716	215.173						0.000377708	0.000349082	0.000377604	-0.000293925	0.000377708	-0.000117276
			676.483	619.766			597.051	216.014						0.00037901	0.000348262	0.000378906	-0.000294629	0.00037901	-0.000117316
			677.092	621.439			597.387	216.865						0.000380312	0.000347437	0.000380208	-0.000295351	0.000380312	-0.000117329
			677.7	623.041			597.722	217.724						0.000381615	0.00034661	0.00038151	-0.000296064	0.000381615	-0.000117335
			678.308	624.572			598.058	218.594						0.000382917	0.000345793	0.000382812	-0.000296797	0.000382917	-0.000117266
			678.917	626.03			598.393	219.472						0.000384219	0.000344988	0.000384115	-0.000297549	0.000384219	-0.000117184
			679.525	627.415			598.728	220.359						0.000385521	0.000344178	0.000385417	-0.000298292	0.000385521	-0.00011709
			680.134	628.727			599.064	221.256						0.000386823	0.000343394	0.000386719	-0.000298998	0.000386823	-0.000117001
			680.742	629.965			599.399	222.161						0.000388125	0.000342621	0.000388021	-0.000299724	0.000388125	-0.000116901
			681.35	631.128			599.735	223.076						0.000389427	0.00034183	0.000389323	-0.000300442	0.000389427	-0.00011675
			681.959	632.216			600.07	223.999						0.000390729	0.000341023	0.000390625	-0.000301182	0.000390729	-0.000116548
			682.567	633.229			600.406	224.93						0.000392031	0.000340225	0.000391927	-0.000301884	0.000392031	-0.000116368
			683.176	634.165			600.741	225.871						0.000393333	0.000339482	0.000393229	-0.000302591	0.000393333	-0.000116174
			683.784	635.025			601.076	226.82						0.000394635	0.000338735	0.000394531	-0.000303318	0.000394635	-0.000115951
			684.392	635.809			601.412	227.777						0.000395937	0.000337985	0.000395833	-0.000304063	0.000395937	-0.000115672
			685.001	636.515			601.747	228.743						0.00039724	0.000337217	0.000397135	-0.000304784	0.00039724	-0.000115353
			685.609	637.144			602.083	229.718						0.000398542	0.000336432	0.000398437	-0.000305536	0.000398542	-0.000114999
			686.218	637.695			602.418	230.7						0.000399844	0.000335671	0.00039974	-0.000306307	0.000399844	-0.00011459
			686.826	638.168			602.754	231.691						0.000401146	0.000334904	0.000401042	-0.000307125	0.000401146	-0.000114135
			687.434	638.563			603.089	232.691						0.000402448	0.000334089	0.000402344	-0.000307948	0.000402448	-0.000113649
			688.043	638.88			603.425	233.698						0.00040375	0.000333238	0.000403646	-0.000308734	0.00040375	-0.000113172
			688.651	639.119			603.76	234.713						0.000405052	0.000332394	0.000404948	-0.000309511	0.000405052	-0.000112691
			689.259	639.279			604.095	235.737						0.000406354	0.000331543	0.00040625	-0.000310278	0.000406354	-0.000112188
			689.868	639.36			604.431	236.768						0.000407656	0.0003307	0.000407552	-0.00031105	0.000407656	-0.000111694
			690.476	639.363			604.766	237.807						0.000408958	0.000329879	0.000408854	-0.000311827	0.000408958	-0.0001112
			691.085	639.288			605.102	238.854						0.00041026	0.000329095	0.000410156	-0.000312595	0.00041026	-0.000110686
			691.693	639.135			605.437	239.909						0.000411562	0.000328319	0.000411458	-0.000313381	0.000411562	-0.000110153
			692.301	638.903			605.773	240.971						0.000412865	0.000327509	0.00041276	-0.000314185	0.000412865	-0.000109602
			692.91	638.593			606.108	242.041						0.000414167	0.000326692	0.000414062	-0.000314963	0.000414167	-0.000109064
			693.518	638.205			606.443	243.117						0.000415469	0.00032587	0.000415365	-0.00031573	0.000415469	-0.000108557
			694.127	637.74			606.779	244.201						0.000416771	0.000325072	0.000416667	-0.000316498	0.000416771	-0.000108063
			694.735	637.197			607.114	245.292						0.000418073	0.000324283	0.000417969	-0.000317297	0.000418073	-0.000107566
			695.343	636.576			607.45	246.389						0.000419375	0.000323531	0.000419271	-0.000318111	0.000419375	-0.000107029
			695.952	635.88			607.785	247.493						0.000420677	0.000322759	0.000420573	-0.000318913	0.000420677	-0.000106457
			696.56	635.107			608.121	248.603						0.000421979	0.000321967	0.000421875	-0.000319716	0.000421979	-0.000105863
			697.169	634.258			608.456	249.719						0.000423281	0.000321126	0.000423177	-0.000320551	0.000423281	-0.000105249
			697.777	633.333			608.791	250.839						0.000424583	0.000320281	0.000424479	-0.000321402	0.000424583	-0.000104615
			698.385	632.333			609.127	251.965						0.000425885	0.000319446	0.000425781	-0.000322269	0.000425885	-0.000103939
			698.994	631.259			609.462	253.095						0.000427187	0.000318635	0.000427083	-0.000323166	0.000427187	-0.000103207
			699.602	630.112			609.798	254.23						0.00042849	0.000317793	0.000428385	-0.000324078	0.00042849	-0.000102459
			700.211	628.89			610.133	255.367						0.000429792	0.000316905	0.000429687	-0.000324991	0.000429792	-0.000101645
			700.819	627.597			610.469	256.506						0.000431094	0.000315987	0.00043099	-0.000325891	0.000431094	-0.000100795
			701.427	626.231			610.804	257.648						0.000432396	0.000315069	0.000432292	-0.000326791	0.000432396	-9.99216e-05
			702.036	624.795			611.139	258.79						0.000433698	0.000314136	0.000433594	-0.000327692	0.000433698	-9.90321e-05
			702.644	623.288			611.475	259.933						0.000435	0.000313189	0.000434896	-0.000328535	0.000435	-9.81153e-05
			703.253	621.711			611.81	261.075						0.000436302	0.000312216	0.000436198	-0.00032932	0.000436302	-9.71309e-05
			703.861	620.066			612.146	262.215						0.000437604	0.000311214	0.0004375	-0.000330135	0.000437604	-9.61442e-05
			704.469	618.353			612.481	263.352						0.000438906	0.000310185	0.000438802	-0.000330992	0.000438906	-9.51734e-05
			705.078	616.573			612.817	264.485						0.000440208	0.000309115	0.000440104	-0.000331863	0.000440208	-9.42009e-05
			705.686	614.727			613.152	265.613						0.00044151	0.000308003	0.000441406	-0.000332748	0.00044151	-9.31476e-05
			706.294	612.816			613.487	266.735						0.000442812	0.000306864	0.000442708	-0.000333632	0.000442812	-9.20675e-05
			706.903	610.842			613.823	267.849						0.000444115	0.000305742	0.00044401	-0.000334528	0.000444115	-9.09446e-05
			707.511	608.805			614.158	268.956						0.000445417	0.000304623	0.000445312	-0.000335438	0.000445417	-8.98038e-05
			708.12	606.706			614.494	270.053						0.000446719	0.000303492	0.000446615	-0.000336347	0.000446719	-8.86599e-05
			708.728	604.546			614.829	271.141						0.000448021	0.000302334	0.000447917	-0.00033727	0.000448021	-8.7532e-05
			709.336	602.328			615.165	272.218						0.000449323	0.000301194	0.000449219	-0.00033819	0.000449323	-8.64199e-05
			709.945	600.051			615.5	273.283						0.000450625	0.000300026	0.000450521	-0.000339121	0.000450625	-8.52717e-05
			710.553	597.718			615.835	274.337						0.000451927	0.000298874	0.000451823	-0.00034002	0.000451927	-8.41051e-05
			711.162	595.329			616.171	275.378						0.000453229	0.000297737	0.000453125	-0.000340873	0.000453229	-8.29204e-05
			711.77	592.886			616.506	276.408						0.000454531	0.000296629	0.000454427	-0.000341707	0.000454531	-8.17179e-05
			712.378	590.39			616.842	277.427						0.000455833	0.000295521	0.000455729	-0.000342566	0.000455833	-8.05165e-05
			712.987	587.843			617.177	278.434						0.000457135	0.000294414	0.000457031	-0.000343421	0.000457135	-7.92993e-05
			713.595	585.245			617.513	279.432						0.000458437	0.00029335	0.000458333	-0.000344286	0.000458437	-7.80523e-05
			714.204	582.6			617.848	280.42						0.00045974	0.000292287	0.000459635	-0.000345145	0.00045974	-7.67904e-05
			714.812	579.907			618.183	281.402						0.000461042	0.000291224	0.000460937	-0.000346029	0.000461042	-7.54996e-05
			715.42	577.169			618.519	282.379						0.000462344	0.000290205	0.00046224	-0.000346863	0.000462344	-7.41995e-05
			716.029	574.386			618.854	283.353						0.000463646	0.000289229	0.000463542	-0.000347649	0.000463646	-7.28876e-05
			716.637	571.562			619.19	284.326						0.000464948	0.000288296	0.000464844	-0.0003484	0.000464948	-7.15639e-05
			717.246	568.696			619.525	285.303						0.00046625	0.000287391	0.000466146	-0.000349145	0.00046625	-7.02473e-05
			717.854	565.792			619.861	286.285						0.000467552	0.0002865	0.000467448	-0.000349914	0.000467552	-6.88885e-05
			718.462	562.85			620.196	287.277						0.000468854	0.000285622	0.00046875	-0.000350705	0.000468854	-6.75346e-05
			719.071	559.872			620.531	288.283						0.000470156	0.000284713	0.000470052	-0.000351489	0.000470156	-6.61347e-05
			719.679	556.859			620.867	289.305						0.000471458	0.000283788	0.000471354	-0.000352225	0.000471458	-6.47256e-05
			720.288	553.815			621.202	290.348						0.00047276	0.000282862	0.000472656	-0.000352954	0.00047276	-6.33079e-05
			720.896	550.739			621.538	291.416						0.000474062	0.000281917	0.000473958	-0.000353706	0.000474062	-6.19002e-05
			721.504	547.634			621.873	292.512						0.000475365	0.000280955	0.00047526	-0.000354466	0.000475365	-6.04812e-05
			722.113	544.502			622.209	293.641						0.000476667	0.000279977	0.000476562	-0.000355235	0.000476667	-5.90514e-05
			722.721	541.345			622.544	294.805						0.000477969	0.000278968	0.000477865	-0.000356012	0.000477969	-5.76155e-05
			723.329	538.163			622.879	296.009						0.000479271	0.000277959	0.000479167	-0.0003568	0.000479271	-5.61694e-05
			723.938	534.959			623.215	297.255						0.000480573	0.000276952	0.000480469	-0.000357582	0.000480573	-5.4734e-05
			724.546	531.735			623.55	298.545						0.000481875	0.00027593	0.000481771	-0.000358403	0.000481875	-5.32718e-05
			725.155	528.493			623.886	299.882						0.000483177	0.000274897	0.000483073	-0.000359234	0.000483177	-5.17829e-05
			725.763	525.233			624.221	301.267						0.000484479	0.000273851	0.000484375	-0.000360088	0.000484479	-5.02501e-05
			726.371	521.958			624.557	302.701						0.000485781	0.000272794	0.000485677	-0.000360937	0.000485781	-4.87024e-05
			726.98	518.67			624.892	304.186						0.000487083	0.00027177	0.000486979	-0.000361782	0.000487083	-4.71792e-05
			727.588	515.37			625.228	305.72						0.000488385	0.00027075	0.000488281	-0.000362622	0.000488385	-4.56508e-05
			728.197	512.06			625.563	307.303						0.000489687	0.000269719	0.000489583	-0.000363444	0.000489687	-4.41135e-05
			728.805	508.742			625.898	308.935						0.00049099	0.000268706	0.000490885	-0.000364233	0.00049099	-4.25847e-05
			729.413	505.417			626.234	310.613						0.000492292	0.000267754	0.000492187	-0.000365062	0.000492292	-4.1027e-05
			730.022	502.087			626.569	312.335						0.000493594	0.00026682	0.00049349	-0.000365917	0.000493594	-3.94538e-05
			730.63	498.753			626.905	314.099						0.000494896	0.000265902	0.000494792	-0.000366754	0.000494896	-3.78833e-05
			731.239	495.418			627.24	315.901						0.000496198	0.000265002	0.000496094	-0.000367572	0.000496198	-3.63334e-05
			731.847	492.082			627.576	317.739						0.0004975	0.000264118	0.000497396	-0.000368371	0.0004975	-3.48035e-05
			732.455	488.747			627.911	319.608						0.000498802	0.000263265	0.000498698	-0.000369179	0.000498802	-3.32609e-05
			733.064	485.415			628.246	321.506						0.000500104	0.000262413	0.0005	-0.000369997	0.000500104	-3.16721e-05
			733.672	482.088			628.582	323.427						0.000501406	0.000261536	0.000501302	-0.000370868	0.000501406	-3.00689e-05
			734.281	478.765			628.917	325.369						0.000502708	0.000260661	0.000502604	-0.000371734	0.000502708	-2.84487e-05
			734.889	475.449			629.253	327.327						0.00050401	0.000259805	0.000503906	-0.000372624	0.00050401	-2.68497e-05
			735.497	472.142			629.588	329.297						0.000505312	0.000258982	0.000505208	-0.000373551	0.000505312	-2.52594e-05
			736.106	468.843			629.924	331.275						0.000506615	0.000258149	0.00050651	-0.000374442	0.000506615	-2.36362e-05
			736.714	465.555			630.259	333.259						0.000507917	0.00025735	0.000507812	-0.000375341	0.000507917	-2.20215e-05
			737.322	462.278			630.594	335.244						0.000509219	0.000256541	0.000509115	-0.000376234	0.000509219	-2.04299e-05
			737.931	459.014			630.93	337.228						0.000510521	0.000255737	0.000510417	-0.000377094	0.000510521	-1.8833e-05
			738.539	455.763			631.265	339.207						0.000511823	0.000254938	0.000511719	-0.000377919	0.000511823	-1.72636e-05
			739.148	452.527			631.601	341.181						0.000513125	0.000254187	0.000513021	-0.000378724	0.000513125	-1.56725e-05
			739.756	449.305			631.936	343.146						0.000514427	0.000253456	0.000514323	-0.000379494	0.000514427	-1.41295e-05
			740.364	446.1			632.272	345.101						0.000515729	0.000252747	0.000515625	-0.000380214	0.000515729	-1.26207e-05
			740.973	442.911			632.607	347.044						0.000517031	0.000252058	0.000516927	-0.000380943	0.000517031	-1.10928e-05
			741.581	439.74			632.942	348.975						0.000518333	0.000251364	0.000518229	-0.000381696	0.000518333	-9.54298e-06
			742.19	436.586			633.278	350.892						0.000519635	0.000250663	0.000519531	-0.000382444	0.000519635	-7.98562e-06
			742.798	433.451			633.613	352.796						0.000520937	0.00024997	0.000520833	-0.000383172	0.000520937	-6.42424e-06
			743.406	430.334			633.949	354.687						0.00052224	0.000249286	0.000522135	-0.000383894	0.00052224	-4.83345e-06
			744.015	427.236			634.284	356.563						0.000523542	0.00024861	0.000523437	-0.000384624	0.000523542	-3.26113e-06
			744.623	424.156			634.62	358.427						0.000524844	0.000247914	0.00052474	-0.000385349	0.000524844	-1.6728e-06
			745.232	421.096			634.955	360.277						0.000526146	0.000247198	0.000526042	-0.000386067	0.000526146	-7.0034e-08
			745.84	418.056			635.29	362.116						0.000527448	0.000246505	0.000527344	-0.000386806	0.000527448	1.52829e-06
			746.448	415.034			635.626	363.943						0.00052875	0.000245837	0.000528646	-0.000387553	0.00052875	3.10331e-06
			747.057	412.032			635.961	365.76						0.000530052	0.000245194	0.000529948	-0.00038832	0.000530052	4.69101e-06
			747.665	409.048			636.297	367.567						0.000531354	0.000244563	0.00053125	-0.000389094	0.000531354	6.29262e-06
			748.274	406.084			636.632	369.366						0.000532656	0.000243928	0.000532552	-0.00038986	0.000532656	7.90076e-06
			748.882	403.137			636.968	371.157						0.000533958	0.000243304	0.000533854	-0.00039059	0.000533958	9.47779e-06
			749.49	400.209			637.303	372.942						0.00053526	0.000242677	0.000535156	-0.000391355	0.00053526	1.1012e-05
			750.099	397.298			637.638	374.721						0.000536562	0.000242048	0.000536458	-0.000392096	0.000536562	1.25392e-05
			750.707	394.404			637.974	376.496						0.000537865	0.000241431	0.00053776	-0.000392814	0.000537865	1.40806e-05
			751.316	391.526			638.309	378.267						0.000539167	0.00024081	0.000539062	-0.000393536	0.000539167	1.56455e-05
			751.924	388.664			638.645	380.035						0.000540469	0.000240215	0.000540365	-0.000394235	0.000540469	1.72176e-05
			752.532	385.817			638.98	381.801						0.000541771	0.000239616	0.000541667	-0.000394896	0.000541771	1.8814e-05
			753.141	382.985			639.316	383.566						0.000543073	0.000239028	0.000542969	-0.000395534	0.000543073	2.04171e-05
			753.749	380.165			639.651	385.33						0.000544375	0.000238481	0.000544271	-0.000396135	0.000544375	2.20421e-05
			754.357	377.359			639.986	387.094						0.000545677	0.00023793	0.000545573	-0.000396754	0.000545677	2.36609e-05
			754.966	374.564			640.322	388.859						0.000546979	0.000237406	0.000546875	-0.00039732	0.000546979	2.52557e-05
			755.574	371.78			640.657	390.624						0.000548281	0.000236864	0.000548177	-0.000397832	0.000548281	2.68411e-05
			756.183	369.006			640.993	392.391						0.000549583	0.000236318	0.000549479	-0.000398333	0.000549583	2.83659e-05
			756.791	366.24			641.328	394.16						0.000550885	0.000235798	0.000550781	-0.000398824	0.000550885	2.98441e-05
			757.399	363.483			641.664	395.931						0.000552187	0.000235273	0.000552083	-0.000399346	0.000552187	3.12825e-05
			758.008	360.733			641.999	397.703						0.00055349	0.00023473	0.000553385	-0.000399901	0.00055349	3.26956e-05
			758.616	357.988			642.334	399.479						0.000554792	0.000234196	0.000554687	-0.000400475	0.000554792	3.41629e-05
			759.225	355.249			642.67	401.257						0.000556094	0.000233688	0.00055599	-0.000401039	0.000556094	3.56484e-05
			759.833	352.513			643.005	403.038						0.000557396	0.00023322	0.000557292	-0.000401579	0.000557396	3.71384e-05
			760.441	349.781			643.341	404.821						0.000558698	0.00023275	0.000558594	-0.000402036	0.000558698	3.85825e-05
			761.05	347.05			643.676	406.608						0.00056	0.000232293	0.000559896	-0.000402484	0.00056	4.00196e-05
			761.658	344.321			644.012	408.397						0.000561302	0.000231892	0.000561198	-0.000402921	0.000561302	4.14775e-05
			762.267	341.592			644.347	410.189						0.000562604	0.000231476	0.0005625	-0.000403376	0.000562604	4.29593e-05
			762.875	338.862			644.682	411.985						0.000563906	0.000231103	0.000563802	-0.00040382	0.000563906	4.43849e-05
			763.483	336.13			645.018	413.783						0.000565208	0.000230787	0.000565104	-0.000404223	0.000565208	4.57783e-05
			764.092	333.396			645.353	415.585						0.00056651	0.000230527	0.000566406	-0.000404643	0.00056651	4.71378e-05
			764.7	330.659			645.689	417.389						0.000567812	0.000230237	0.000567708	-0.000405078	0.000567812	4.84806e-05
			765.309	327.919			646.024	419.196						0.000569115	0.000229904	0.00056901	-0.000405514	0.000569115	4.97743e-05
			765.917	325.173			646.36	421.006						0.000570417	0.000229569	0.000570312	-0.000405951	0.000570417	5.10529e-05
			766.525	322.423			646.695	422.818						0.000571719	0.000229262	0.000571615	-0.000406387	0.000571719	5.22958e-05
			767.134	319.667			647.031	424.633						0.000573021	0.000228968	0.000572917	-0.000406793	0.000573021	5.35222e-05
			767.742	316.905			647.366	426.451						0.000574323	0.00022866	0.000574219	-0.000407198	0.000574323	5.4801e-05
			768.351	314.137			647.701	428.272						0.000575625	0.000228337	0.000575521	-0.000407589	0.000575625	5.61145e-05
			768.959	311.362			648.037	430.095						0.000576927	0.000228013	0.000576823	-0.000407908	0.000576927	5.74161e-05
			769.567	308.58			648.372	431.92						0.000578229	0.000227673	0.000578125	-0.00040817	0.000578229	5.86912e-05
			770.176	305.791			648.708	433.747						0.000579531	0.000227332	0.000579427	-0.000408419	0.000579531	5.99905e-05
			770.784	302.995			649.043	435.577						0.000580833	0.000227033	0.000580729	-0.000408684	0.000580833	6.12947e-05
			771.392	300.192			649.379	437.408						0.000582135	0.00022682	0.000582031	-0.000408923	0.000582135	6.26139e-05
			772.001	297.382			649.714	439.242						0.000583437	0.00022662	0.000583333	-0.000409092	0.000583437	6.39041e-05
			772.609	294.565			650.049	441.078						0.00058474	0.000226434	0.000584635	-0.000409191	0.00058474	6.51791e-05
			773.218	291.741			650.385	442.915						0.000586042	0.000226261	0.000585937	-0.000409235	0.000586042	6.64247e-05
			773.826	288.912			650.72	444.754						0.000587344	0.000226074	0.00058724	-0.000409252	0.000587344	6.76701e-05
			774.434	286.076			651.056	446.595						0.000588646	0.000225901	0.000588542	-0.000409243	0.000588646	6.8915e-05
			775.043	283.235			651.391	448.437						0.000589948	0.000225786	0.000589844	-0.000409238	0.000589948	7.01485e-05
			775.651	280.39			651.727	450.281						0.00059125	0.000225712	0.000591146	-0.000409221	0.00059125	7.13211e-05
			776.26	277.54			652.062	452.126						0.000592552	0.00022571	0.000592448	-0.000409221	0.000592552	7.24727e-05
			776.868	274.688			652.397	453.972						0.000593854	0.000225722	0.00059375	-0.00040924	0.000593854	7.36352e-05
			777.476	271.833			652.733	455.819						0.000595156	0.000225763	0.000595052	-0.000409276	0.000595156	7.48116e-05
			778.085	268.976			653.068	457.668						0.000596458	0.000225818	0.000596354	-0.000409316	0.000596458	7.59579e-05
			778.693	266.119			653.404	459.517						0.00059776	0.000225901	0.000597656	-0.000409331	0.00059776	7.70706e-05
			779.302	263.262			653.739	461.367						0.000599062	0.000225999	0.000598958	-0.000409323	0.000599062	7.81683e-05
			779.91	260.406			654.075	463.218						0.000600365	0.000226111	0.00060026	-0.000409247	0.000600365	7.92331e-05
			780.518	257.554			654.41	465.069						0.000601667	0.000226251	0.000601562	-0.000409105	0.000601667	8.02704e-05
			781.127	254.705			654.745	466.921						0.000602969	0.000226405	0.000602865	-0.000408939	0.000602969	8.12818e-05
			781.735	251.861			655.081	468.774						0.000604271	0.000226557	0.000604167	-0.000408851	0.000604271	8.23118e-05
			782.344	249.024			655.416	470.626						0.000605573	0.000226709	0.000605469	-0.000408811	0.000605573	8.33123e-05
			782.952	246.194			655.752	472.479						0.000606875	0.000226832	0.000606771	-0.000408806	0.000606875	8.42859e-05
			783.56	243.373			656.087	474.332						0.000608177	0.000226954	0.000608073	-0.000408763	0.000608177	8.52607e-05
			784.169	240.563			656.423	476.185						0.000609479	0.00022709	0.000609375	-0.000408684	0.000609479	8.6207e-05
			784.777	237.764			656.758	478.038						0.000610781	0.000227223	0.000610677	-0.000408595	0.000610781	8.71428e-05
			785.386	234.979			657.093	479.89						0.000612083	0.000227369	0.000611979	-0.000408528	0.000612083	8.80689e-05
			785.994	232.208			657.429	481.742						0.000613385	0.000227541	0.000613281	-0.00040848	0.000613385	8.89643e-05
			786.602	229.453			657.764	483.594						0.000614687	0.000227697	0.000614583	-0.000408424	0.000614687	8.98691e-05
			787.211	226.716			658.1	485.445						0.00061599	0.000227837	0.000615885	-0.000408374	0.00061599	9.07424e-05
			787.819	223.998			658.435	487.295						0.000617292	0.000227974	0.000617187	-0.000408344	0.000617292	9.16015e-05
			788.427	221.3			658.771	489.145						0.000618594	0.000228125	0.00061849	-0.000408292	0.000618594	9.24146e-05
			789.036	218.623			659.106	490.994						0.000619896	0.000228261	0.000619792	-0.000408203	0.000619896	9.32224e-05
			789.644	215.97			659.441	492.842						0.000621198	0.000228396	0.000621094	-0.00040812	0.000621198	9.40536e-05
			790.253	213.341			659.777	494.688						0.0006225	0.000228531	0.000622396	-0.000408057	0.0006225	9.48909e-05
			790.861	210.738			660.112	496.534						0.000623802	0.000228708	0.000623698	-0.000407987	0.000623802	9.57341e-05
			791.469	208.162			660.448	498.378						0.000625104	0.000228942	0.000625	-0.000407894	0.000625104	9.65645e-05
			792.078	205.615			660.783	500.22						0.000626406	0.000229205	0.000626302	-0.000407794	0.000626406	9.74109e-05
			792.686	203.096			661.119	502.061						0.000627708	0.000229481	0.000627604	-0.000407702	0.000627708	9.83095e-05
			793.295	200.609			661.454	503.9						0.00062901	0.0002298	0.000628906	-0.000407618	0.00062901	9.92456e-05
			793.903	198.154			661.789	505.738						0.000630312	0.000230105	0.000630208	-0.000407513	0.000630312	0.000100232
			794.511	195.731			662.125	507.573						0.000631615	0.000230395	0.00063151	-0.000407403	0.000631615	0.000101236
			795.12	193.342			662.46	509.407						0.000632917	0.000230656	0.000632812	-0.000407273	0.000632917	0.000102224
			795.728	190.989			662.796	511.238						0.000634219	0.00023089	0.000634115	-0.000407139	0.000634219	0.000103177
			796.337	188.671			663.131	513.067						0.000635521	0.000231153	0.000635417	-0.000406971	0.000635521	0.000104061
			796.945	186.39			663.467	514.894						0.000636823	0.000231446	0.000636719	-0.000406827	0.000636823	0.000104946
			797.553	184.146			663.802	516.718						0.000638125	0.000231755	0.000638021	-0.000406707	0.000638125	0.000105834
			798.162	181.941			664.137	518.539						0.000639427	0.000232048	0.000639323	-0.000406582	0.000639427	0.000106687
			798.77	179.775			664.473	520.358						0.000640729	0.00023234	0.000640625	-0.000406466	0.000640729	0.000107528
			799.379	177.648			664.808	522.174						0.000642031	0.000232646	0.000641927	-0.000406346	0.000642031	0.000108328
			799.987	175.561			665.144	523.987						0.000643333	0.000232966	0.000643229	-0.00040622	0.000643333	0.000109088
							665.479	525.796						0.000644635	0.000233256	0.000644531	-0.000406103	0.000644635	0.000109817
							665.815	527.603						0.000645937	0.000233532	0.000645833	-0.000405982	0.000645937	0.000110565
							666.15	529.406						0.00064724	0.00023385	0.000647135	-0.000405812	0.00064724	0.000111319
							666.485	531.206						0.000648542	0.000234212	0.000648437	-0.000405651	0.000648542	0.000112024
							666.821	533.002						0.000649844	0.000234631	0.00064974	-0.000405485	0.000649844	0.000112735
							667.156	534.794						0.000651146	0.000235122	0.000651042	-0.000405312	0.000651146	0.000113466
							667.492	536.583						0.000652448	0.000235684	0.000652344	-0.000405162	0.000652448	0.000114164
							667.827	538.367						0.00065375	0.000236247	0.000653646	-0.00040505	0.00065375	0.000114827
							668.163	540.148						0.000655052	0.00023678	0.000654948	-0.000404975	0.000655052	0.00011544
							668.498	541.924						0.000656354	0.000237339	0.00065625	-0.000404868	0.000656354	0.000116039
							668.834	543.696						0.000657656	0.000237897	0.000657552	-0.000404743	0.000657656	0.000116623
							669.169	545.464						0.000658958	0.000238483	0.000658854	-0.000404599	0.000658958	0.000117174
							669.504	547.227						0.00066026	0.000239096	0.000660156	-0.000404481	0.00066026	0.000117728
							669.84	548.985						0.000661562	0.000239721	0.000661458	-0.000404388	0.000661562	0.00011832
							670.175	550.739						0.000662865	0.000240389	0.00066276	-0.00040429	0.000662865	0.000118902
							670.511	552.487						0.000664167	0.000241069	0.000664062	-0.000404174	0.000664167	0.000119472
							670.846	554.231						0.000665469	0.000241793	0.000665365	-0.00040401	0.000665469	0.000120032
							671.182	555.969						0.000666771	0.000242558	0.000666667	-0.000403855	0.000666771	0.000120546
							671.517	557.702						0.000668073	0.000243338	0.000667969	-0.000403695	0.000668073	0.000121017
							671.852	559.43						0.000669375	0.000244117	0.000669271	-0.000403571	0.000669375	0.000121477
							672.188	561.152						0.000670677	0.000244908	0.000670573	-0.000403428	0.000670677	0.000121909
							672.523	562.869						0.000671979	0.000245725	0.000671875	-0.000403252	0.000671979	0.000122347
							672.859	564.579						0.000673281	0.000246524	0.000673177	-0.000403058	0.000673281	0.000122827
							673.194	566.284						0.000674583	0.000247305	0.000674479	-0.000402861	0.000674583	0.00012333
							673.53	567.983						0.000675885	0.000248139	0.000675781	-0.000402647	0.000675885	0.000123868
							673.865	569.676						0.000677187	0.000249012	0.000677083	-0.000402386	0.000677187	0.000124395
							674.2	571.362						0.00067849	0.000249954	0.000678385	-0.000402123	0.00067849	0.000124893
							674.536	573.042						0.000679792	0.000250965	0.000679687	-0.000401901	0.000679792	0.000125361
							674.871	574.715						0.000681094	0.000251973	0.00068099	-0.000401691	0.000681094	0.000125799
							675.207	576.382						0.000682396	0.000253007	0.000682292	-0.000401463	0.000682396	0.000126205
							675.542	578.042						0.000683698	0.000254064	0.000683594	-0.000401234	0.000683698	0.000126615
							675.878	579.695						0.000685	0.000255188	0.000684896	-0.000401003	0.000685	0.000127042
							676.213	581.342						0.000686302	0.00025638	0.000686198	-0.000400785	0.000686302	0.000127454
							676.548	582.981						0.000687604	0.000257594	0.0006875	-0.000400523	0.000687604	0.000127819
							676.884	584.612						0.000688906	0.000258831	0.000688802	-0.000400246	0.000688906	0.000128123
							677.219	586.237						0.000690208	0.00026009	0.000690104	-0.000399968	0.000690208	0.000128412
							677.555	587.854						0.00069151	0.000261357	0.000691406	-0.000399676	0.00069151	0.000128699
							677.89	589.463						0.000692812	0.000262603	0.000692708	-0.000399369	0.000692812	0.000128956
							678.226	591.065						0.000694115	0.000263844	0.00069401	-0.000399018	0.000694115	0.000129222
							678.561	592.658						0.000695417	0.00026511	0.000695312	-0.000398654	0.000695417	0.0001295
							678.896	594.244						0.000696719	0.000266399	0.000696615	-0.000398318	0.000696719	0.000129789
							679.232	595.822						0.000698021	0.000267671	0.000697917	-0.00039801	0.000698021	0.000130056
							679.567	597.391						0.000699323	0.000268952	0.000699219	-0.000397673	0.000699323	0.000130316
							679.903	598.952						0.000700625	0.000270272	0.000700521	-0.000397293	0.000700625	0.000130536
							680.238	600.505						0.000701927	0.000271631	0.000701823	-0.000396912	0.000701927	0.000130748
							680.574	602.049						0.000703229	0.000273042	0.000703125	-0.00039653	0.000703229	0.000131003
							680.909	603.585						0.000704531	0.000274491	0.000704427	-0.000396162	0.000704531	0.000131295
							681.244	605.111						0.000705833	0.000275977	0.000705729	-0.000395823	0.000705833	0.000131549
							681.58	606.629						0.000707135	0.00027753	0.000707031	-0.000395485	0.000707135	0.000131778
							681.915	608.138						0.000708437	0.000279091	0.000708333	-0.000395147	0.000708437	0.000132
							682.251	609.637						0.00070974	0.000280675	0.000709635	-0.000394782	0.00070974	0.000132219
							682.586	611.128						0.000711042	0.00028228	0.000710937	-0.000394404	0.000711042	0.000132415
							682.922	612.609						0.000712344	0.000283849	0.00071224	-0.000394028	0.000712344	0.000132574
							683.257	614.08						0.000713646	0.000285396	0.000713542	-0.000393624	0.000713646	0.000132694
							683.592	615.542						0.000714948	0.000286977	0.000714844	-0.000393193	0.000714948	0.000132824
							683.928	616.994						0.00071625	0.000288607	0.000716146	-0.000392777	0.00071625	0.000132927
							684.263	618.436						0.000717552	0.000290227	0.000717448	-0.000392405	0.000717552	0.000132972
							684.599	619.868						0.000718854	0.000291838	0.00071875	-0.000392048	0.000718854	0.000132975
							684.934	621.291						0.000720156	0.000293437	0.000720052	-0.000391692	0.000720156	0.000132952
							685.27	622.703						0.000721458	0.000295025	0.000721354	-0.000391293	0.000721458	0.000132933
							685.605	624.104						0.00072276	0.0002966	0.000722656	-0.000390895	0.00072276	0.000132928
							685.94	625.496						0.000724062	0.000298121	0.000723958	-0.000390512	0.000724062	0.0001329
							686.276	626.877						0.000725365	0.000299587	0.00072526	-0.000390142	0.000725365	0.000132851
							686.611	628.247						0.000726667	0.000301084	0.000726562	-0.000389774	0.000726667	0.000132746
							686.947	629.606						0.000727969	0.000302598	0.000727865	-0.000389405	0.000727969	0.000132624
							687.282	630.955						0.000729271	0.000304099	0.000729167	-0.000389052	0.000729271	0.00013251
							687.618	632.293						0.000730573	0.000305571	0.000730469	-0.000388684	0.000730573	0.000132402
							687.953	633.619						0.000731875	0.000307013	0.000731771	-0.000388272	0.000731875	0.0001323
							688.288	634.935						0.000733177	0.000308453	0.000733073	-0.000387873	0.000733177	0.000132153
							688.624	636.239						0.000734479	0.000309934	0.000734375	-0.000387458	0.000734479	0.000131974
							688.959	637.532						0.000735781	0.000311425	0.000735677	-0.000387043	0.000735781	0.000131764
							689.295	638.814						0.000737083	0.000312928	0.000736979	-0.000386583	0.000737083	0.000131524
							689.63	640.083						0.000738385	0.000314426	0.000738281	-0.000386122	0.000738385	0.000131266
							689.966	641.342						0.000739687	0.000315921	0.000739583	-0.00038566	0.000739687	0.000130994
							690.301	642.588						0.00074099	0.000317397	0.000740885	-0.000385197	0.00074099	0.000130696
							690.637	643.823						0.000742292	0.000318855	0.000742187	-0.000384746	0.000742292	0.000130405
							690.972	645.045						0.000743594	0.000320323	0.00074349	-0.000384296	0.000743594	0.000130065
							691.307	646.255						0.000744896	0.000321785	0.000744792	-0.000383844	0.000744896	0.00012973
							691.643	647.454						0.000746198	0.0003232	0.000746094	-0.000383404	0.000746198	0.000129427
							691.978	648.64						0.0007475	0.000324595	0.000747396	-0.000382977	0.0007475	0.000129093
							692.314	649.813						0.000748802	0.000326001	0.000748698	-0.000382548	0.000748802	0.000128767
							692.649	650.975						0.000750104	0.000327389	0.00075	-0.000382118	0.000750104	0.000128462
							692.985	652.123						0.000751406	0.000328757	0.000751302	-0.000381716	0.000751406	0.000128178
							693.32	653.259						0.000752708	0.000330091	0.000752604	-0.000381297	0.000752708	0.000127819
							693.655	654.382						0.00075401	0.000331391	0.000753906	-0.000380879	0.00075401	0.000127401
							693.991	655.493						0.000755312	0.000332698	0.000755208	-0.000380473	0.000755312	0.00012697
							694.326	656.59						0.000756615	0.000334055	0.00075651	-0.000380052	0.000756615	0.000126579
							694.662	657.674						0.000757917	0.000335448	0.000757812	-0.000379659	0.000757917	0.000126228
							694.997	658.746						0.000759219	0.000336863	0.000759115	-0.00037922	0.000759219	0.00012588
							695.333	659.804						0.000760521	0.000338256	0.000760417	-0.00037878	0.000760521	0.000125522
							695.668	660.848						0.000761823	0.000339656	0.000761719	-0.000378352	0.000761823	0.000125138
							696.003	661.88						0.000763125	0.000341106	0.000763021	-0.000377895	0.000763125	0.000124727
							696.339	662.898						0.000764427	0.000342578	0.000764323	-0.000377379	0.000764427	0.000124318
							696.674	663.902						0.000765729	0.000344026	0.000765625	-0.000376891	0.000765729	0.000123883
							697.01	664.893						0.000767031	0.000345435	0.000766927	-0.00037646	0.000767031	0.000123452
							697.345	665.87						0.000768333	0.000346834	0.000768229	-0.000376013	0.000768333	0.000123006
							697.681	666.833						0.000769635	0.000348251	0.000769531	-0.000375508	0.000769635	0.000122543
							698.016	667.782						0.000770937	0.000349673	0.000770833	-0.000375002	0.000770937	0.000122058
							698.351	668.718						0.00077224	0.00035107	0.000772135	-0.000374481	0.00077224	0.000121552
							698.687	669.639						0.000773542	0.000352457	0.000773437	-0.000373945	0.000773542	0.000121039
							699.022	670.546						0.000774844	0.000353864	0.00077474	-0.000373396	0.000774844	0.00012049
							699.358	671.439						0.000776146	0.00035529	0.000776042	-0.00037289	0.000776146	0.000119953
							699.693	672.318						0.000777448	0.000356721	0.000777344	-0.000372413	0.000777448	0.000119426
							700.029	673.182						0.00077875	0.000358143	0.000778646	-0.000371923	0.00077875	0.000118871
							700.364	674.032						0.000780052	0.000359557	0.000779948	-0.000371462	0.000780052	0.000118306
							700.699	674.867						0.000781354	0.000360949	0.00078125	-0.000370988	0.000781354	0.000117749
							701.035	675.688						0.000782656	0.000362319	0.000782552	-0.000370543	0.000782656	0.000117218
							701.37	676.495						0.000783958	0.000363726	0.000783854	-0.000370127	0.000783958	0.000116694
							701.706	677.286						0.00078526	0.00036514	0.000785156	-0.000369712	0.00078526	0.000116173
							702.041	678.063						0.000786562	0.000366547	0.000786458	-0.000369325	0.000786562	0.00011563
							702.377	678.825						0.000787865	0.000367918	0.00078776	-0.000368966	0.000787865	0.000115083
							702.712	679.572						0.000789167	0.000369239	0.000789062	-0.000368636	0.000789167	0.000114512
							703.047	680.304						0.000790469	0.000370525	0.000790365	-0.000368363	0.000790469	0.000113918
							703.383	681.021						0.000791771	0.000371833	0.000791667	-0.000368132	0.000791771	0.000113284
							703.718	681.723						0.000793073	0.000373134	0.000792969	-0.000367916	0.000793073	0.000112664
							704.054	682.41						0.000794375	0.000374428	0.000794271	-0.000367685	0.000794375	0.000112075
							704.389	683.082						0.000795677	0.000375729	0.000795573	-0.000367468	0.000795677	0.000111519
							704.725	683.738						0.000796979	0.000377009	0.000796875	-0.000367292	0.000796979	0.000110979
							705.06	684.379						0.000798281	0.00037828	0.000798177	-0.000367128	0.000798281	0.000110408
							705.395	685.005						0.000799583	0.000379559	0.000799479	-0.000366964	0.000799583	0.000109807
							705.731	685.615						0.000800885	0.000380874	0.000800781	-0.000366769	0.000800885	0.000109177
							706.066	686.21						0.000802187	0.000382196	0.000802083	-0.00036653	0.000802187	0.000108566
							706.402	686.789						0.00080349	0.000383512	0.000803385	-0.000366275	0.00080349	0.000107955
							706.737	687.353						0.000804792	0.000384823	0.000804687	-0.000366018	0.000804792	0.000107327
							707.073	687.901						0.000806094	0.000386158	0.00080599	-0.000365729	0.000806094	0.000106717
							707.408	688.434						0.000807396	0.000387504	0.000807292	-0.000365424	0.000807396	0.000106163
							707.743	688.95						0.000808698	0.000388832	0.000808594	-0.000365131	0.000808698	0.000105614
							708.079	689.451						0.00081	0.000390157	0.000809896	-0.000364835	0.00081	0.000105033
							708.414	689.936						0.000811302	0.000391451	0.000811198	-0.000364506	0.000811302	0.00010438
							708.75	690.405						0.000812604	0.000392727	0.0008125	-0.000364175	0.000812604	0.000103737
							709.085	690.859						0.000813906	0.00039397	0.000813802	-0.000363798	0.000813906	0.000103074
							709.421	691.296						0.000815208	0.000395166	0.000815104	-0.000363388	0.000815208	0.000102389
							709.756	691.718						0.00081651	0.000396313	0.000816406	-0.000362961	0.00081651	0.000101669
							710.091	692.123						0.000817812	0.000397414	0.000817708	-0.000362532	0.000817812	0.000100909
							710.427	692.513						0.000819115	0.000398525	0.00081901	-0.000362099	0.000819115	0.00010014
							710.762	692.886						0.000820417	0.000399617	0.000820312	-0.000361678	0.000820417	9.94323e-05
							711.098	693.243						0.000821719	0.000400689	0.000821615	-0.000361239	0.000821719	9.8736e-05
							711.433	693.584						0.000823021	0.000401769	0.000822917	-0.000360812	0.000823021	9.80214e-05
							711.769	693.909						0.000824323	0.000402858	0.000824219	-0.000360397	0.000824323	9.73389e-05
							712.104	694.218						0.000825625	0.000403911	0.000825521	-0.000360007	0.000825625	9.66885e-05
							712.44	694.51						0.000826927	0.000404943	0.000826823	-0.000359628	0.000826927	9.602e-05
							712.775	694.787						0.000828229	0.000405955	0.000828125	-0.000359248	0.000828229	9.53482e-05
							713.11	695.047						0.000829531	0.000406977	0.000829427	-0.000358852	0.000829531	9.4656e-05
							713.446	695.29						0.000830833	0.000407978	0.000830729	-0.000358456	0.000830833	9.39159e-05
							713.781	695.518						0.000832135	0.000408962	0.000832031	-0.000358073	0.000832135	9.31977e-05
							714.117	695.729						0.000833437	0.000409898	0.000833333	-0.00035769	0.000833437	9.2502e-05
							714.452	695.924						0.00083474	0.000410817	0.000834635	-0.000357292	0.00083474	9.18438e-05
							714.788	696.102						0.000836042	0.000411746	0.000835937	-0.000356893	0.000836042	9.12058e-05
							715.123	696.264						0.000837344	0.000412728	0.00083724	-0.000356451	0.000837344	9.06024e-05
							715.458	696.409						0.000838646	0.000413734	0.000838542	-0.000355965	0.000838646	9.00654e-05
							715.794	696.539						0.000839948	0.000414793	0.000839844	-0.000355437	0.000839948	8.9566e-05
							716.129	696.651						0.00084125	0.000415891	0.000841146	-0.000354895	0.00084125	8.90685e-05
							716.465	696.748						0.000842552	0.000416998	0.000842448	-0.000354339	0.000842552	8.85511e-05
							716.8	696.827						0.000843854	0.000418085	0.00084375	-0.000353798	0.000843854	8.80136e-05
							717.136	696.891						0.000845156	0.000419137	0.000845052	-0.000353274	0.000845156	8.74876e-05
							717.471	696.938						0.000846458	0.000420168	0.000846354	-0.000352781	0.000846458	8.70081e-05
							717.806	696.968						0.00084776	0.00042118	0.000847656	-0.000352318	0.00084776	8.65638e-05
							718.142	696.982						0.000849062	0.000422174	0.000848958	-0.000351856	0.000849062	8.61524e-05
							718.477	696.98						0.000850365	0.00042322	0.00085026	-0.000351352	0.000850365	8.57252e-05
							718.813	696.961						0.000851667	0.000424262	0.000851562	-0.000350806	0.000851667	8.52363e-05
							719.148	696.926						0.000852969	0.000425301	0.000852865	-0.000350248	0.000852969	8.46857e-05
							719.484	696.874						0.000854271	0.000426323	0.000854167	-0.000349635	0.000854271	8.41245e-05
							719.819	696.805						0.000855573	0.000427314	0.000855469	-0.000348994	0.000855573	8.35463e-05
							720.154	696.721						0.000856875	0.000428274	0.000856771	-0.00034837	0.000856875	8.29556e-05
							720.49	696.62						0.000858177	0.000429216	0.000858073	-0.000347746	0.000858177	8.23527e-05
							720.825	696.502						0.000859479	0.000430185	0.000859375	-0.000347139	0.000859479	8.17361e-05
							721.161	696.368						0.000860781	0.000431194	0.000860677	-0.000346576	0.000860781	8.11274e-05
							721.496	696.218						0.000862083	0.000432242	0.000861979	-0.000346031	0.000862083	8.05406e-05
							721.832	696.051						0.000863385	0.00043333	0.000863281	-0.000345504	0.000863385	7.99746e-05
							722.167	695.868						0.000864687	0.000434385	0.000864583	-0.000344996	0.000864687	7.93598e-05
							722.502	695.668						0.00086599	0.000435408	0.000865885	-0.000344435	0.00086599	7.87134e-05
							722.838	695.452						0.000867292	0.000436443	0.000867187	-0.000343865	0.000867292	7.80849e-05
							723.173	695.22						0.000868594	0.000437489	0.00086849	-0.000343286	0.000868594	7.7487e-05
							723.509	694.971						0.000869896	0.000438547	0.000869792	-0.000342742	0.000869896	7.69364e-05
							723.844	694.707						0.000871198	0.000439631	0.000871094	-0.000342233	0.000871198	7.64037e-05
							724.18	694.425						0.0008725	0.000440711	0.000872396	-0.000341759	0.0008725	7.58522e-05
							724.515	694.128						0.000873802	0.000441803	0.000873698	-0.000341278	0.000873802	7.52308e-05
							724.85	693.815						0.000875104	0.000442908	0.000875	-0.000340816	0.000875104	7.45717e-05
							725.186	693.485						0.000876406	0.000444025	0.000876302	-0.000340373	0.000876406	7.39241e-05
							725.521	693.139						0.000877708	0.00044517	0.000877604	-0.00033995	0.000877708	7.32328e-05
							725.857	692.777						0.00087901	0.000446315	0.000878906	-0.000339545	0.00087901	7.24978e-05
							726.192	692.399						0.000880312	0.000447475	0.000880208	-0.000339159	0.000880312	7.17805e-05
							726.528	692.005						0.000881615	0.000448662	0.00088151	-0.000338777	0.000881615	7.11059e-05
							726.863	691.594						0.000882917	0.000449834	0.000882812	-0.000338415	0.000882917	7.05194e-05
							727.198	691.168						0.000884219	0.00045099	0.000884115	-0.000338056	0.000884219	6.99481e-05
							727.534	690.726						0.000885521	0.0004521	0.000885417	-0.000337688	0.000885521	6.93306e-05
							727.869	690.268						0.000886823	0.000453191	0.000886719	-0.000337296	0.000886823	6.86855e-05
							728.205	689.794						0.000888125	0.000454234	0.000888021	-0.000336895	0.000888125	6.8064e-05
							728.54	689.304						0.000889427	0.000455286	0.000889323	-0.000336513	0.000889427	6.74191e-05
							728.876	688.799						0.000890729	0.000456347	0.000890625	-0.000336166	0.000890729	6.675e-05
							729.211	688.277						0.000892031	0.000457372	0.000891927	-0.000335825	0.000892031	6.60705e-05
							729.546	687.74						0.000893333	0.000458406	0.000893229	-0.000335489	0.000893333	6.54166e-05
							729.882	687.188						0.000894635	0.000459446	0.000894531	-0.000335144	0.000894635	6.47881e-05
							730.217	686.619						0.000895937	0.00046048	0.000895833	-0.000334805	0.000895937	6.41314e-05
							730.553	686.035						0.00089724	0.000461505	0.000897135	-0.000334456	0.00089724	6.34316e-05
							730.888	685.436						0.000898542	0.000462508	0.000898437	-0.000334157	0.000898542	6.27194e-05
							731.224	684.821						0.000899844	0.000463503	0.00089974	-0.000333863	0.000899844	6.20129e-05
							731.559	684.191						0.000901146	0.000464546	0.000901042	-0.000333574	0.000901146	6.13307e-05
							731.894	683.545						0.000902448	0.000465579	0.000902344	-0.000333304	0.000902448	6.06178e-05
							732.23	682.884						0.00090375	0.000466574	0.000903646	-0.000333052	0.00090375	5.98414e-05
							732.565	682.208						0.000905052	0.00046756	0.000904948	-0.000332791	0.000905052	5.9052e-05
							732.901	681.517						0.000906354	0.000468521	0.00090625	-0.00033252	0.000906354	5.83146e-05
							733.236	680.81						0.000907656	0.000469486	0.000907552	-0.00033228	0.000907656	5.76149e-05
							733.572	680.089						0.000908958	0.000470427	0.000908854	-0.000332088	0.000908958	5.69387e-05
							733.907	679.352						0.00091026	0.000471314	0.000910156	-0.000331956	0.00091026	5.62719e-05
							734.243	678.601						0.000911562	0.000472146	0.000911458	-0.000331854	0.000911562	5.56003e-05
							734.578	677.834						0.000912865	0.000472953	0.00091276	-0.000331785	0.000912865	5.48558e-05
							734.913	677.053						0.000914167	0.000473732	0.000914062	-0.000331718	0.000914167	5.41028e-05
							735.249	676.257						0.000915469	0.0004745	0.000915365	-0.000331655	0.000915469	5.33729e-05
							735.584	675.447						0.000916771	0.000475269	0.000916667	-0.000331593	0.000916771	5.26126e-05
							735.92	674.621						0.000918073	0.000476083	0.000917969	-0.000331504	0.000918073	5.18234e-05
							736.255	673.782						0.000919375	0.000476886	0.000919271	-0.000331373	0.000919375	5.10098e-05
							736.591	672.927						0.000920677	0.000477674	0.000920573	-0.000331215	0.000920677	5.02086e-05
							736.926	672.059						0.000921979	0.00047845	0.000921875	-0.000331045	0.000921979	4.94635e-05
							737.261	671.176						0.000923281	0.000479197	0.000923177	-0.000330877	0.000923281	4.86921e-05
							737.597	670.279						0.000924583	0.000479902	0.000924479	-0.000330683	0.000924583	4.78958e-05
							737.932	669.367						0.000925885	0.000480564	0.000925781	-0.000330506	0.000925885	4.70761e-05
							738.268	668.442						0.000927187	0.000481184	0.000927083	-0.000330346	0.000927187	4.62344e-05
							738.603	667.502						0.00092849	0.000481775	0.000928385	-0.000330233	0.00092849	4.53606e-05
							738.939	666.549						0.000929792	0.000482394	0.000929687	-0.000330179	0.000929792	4.44519e-05
							739.274	665.582						0.000931094	0.000483001	0.00093099	-0.000330158	0.000931094	4.34916e-05
							739.609	664.6						0.000932396	0.000483566	0.000932292	-0.000330126	0.000932396	4.25594e-05
							739.945	663.606						0.000933698	0.000484092	0.000933594	-0.000330098	0.000933698	4.16737e-05
							740.28	662.597						0.000935	0.000484594	0.000934896	-0.000330061	0.000935	4.08547e-05
							740.616	661.575						0.000936302	0.000485029	0.000936198	-0.000330073	0.000936302	4.00386e-05
							740.951	660.54						0.000937604	0.000485414	0.0009375	-0.000330092	0.000937604	3.92367e-05
							741.287	659.491						0.000938906	0.000485763	0.000938802	-0.000330088	0.000938906	3.8424e-05
							741.622	658.429						0.000940208	0.000486105	0.000940104	-0.000330105	0.000940208	3.75812e-05
							741.957	657.354						0.00094151	0.000486439	0.000941406	-0.000330084	0.00094151	3.67325e-05
							742.293	656.266						0.000942812	0.000486752	0.000942708	-0.00033004	0.000942812	3.58888e-05
							742.628	655.165						0.000944115	0.00048703	0.00094401	-0.000329999	0.000944115	3.50321e-05
							742.964	654.051						0.000945417	0.000487287	0.000945312	-0.000329976	0.000945417	3.41615e-05
							743.299	652.924						0.000946719	0.000487552	0.000946615	-0.000329956	0.000946719	3.33201e-05
							743.635	651.784						0.000948021	0.000487824	0.000947917	-0.000329953	0.000948021	3.24888e-05
							743.97	650.632						0.000949323	0.000488089	0.000949219	-0.000329953	0.000949323	3.16057e-05
							744.305	649.467						0.000950625	0.000488361	0.000950521	-0.000329958	0.000950625	3.06854e-05
							744.641	648.289						0.000951927	0.00048861	0.000951823	-0.000330008	0.000951927	2.97637e-05
							744.976	647.1						0.000953229	0.000488836	0.000953125	-0.000330119	0.000953229	2.88042e-05
							745.312	645.898						0.000954531	0.000489025	0.000954427	-0.000330248	0.000954531	2.7867e-05
							745.647	644.684						0.000955833	0.000489175	0.000955729	-0.00033041	0.000955833	2.69546e-05
							745.983	643.458						0.000957135	0.000489317	0.000957031	-0.000330619	0.000957135	2.60064e-05
							746.318	642.22						0.000958437	0.000489406	0.000958333	-0.000330847	0.000958437	2.50381e-05
							746.653	640.97						0.00095974	0.000489471	0.000959635	-0.00033108	0.00095974	2.4087e-05
							746.989	639.708						0.000961042	0.000489526	0.000960937	-0.000331319	0.000961042	2.30852e-05
							747.324	638.435						0.000962344	0.000489556	0.00096224	-0.000331563	0.000962344	2.20689e-05
							747.66	637.15						0.000963646	0.000489575	0.000963542	-0.000331813	0.000963646	2.10566e-05
							747.995	635.854						0.000964948	0.000489583	0.000964844	-0.000332112	0.000964948	2.01096e-05
							748.331	634.546						0.00096625	0.000489581	0.000966146	-0.000332415	0.00096625	1.91625e-05
							748.666	633.227						0.000967552	0.000489583	0.000967448	-0.000332753	0.000967552	1.82291e-05
							749.001	631.897						0.000968854	0.000489558	0.00096875	-0.000333096	0.000968854	1.72942e-05
							749.337	630.556						0.000970156	0.000489508	0.000970052	-0.000333416	0.000970156	1.63436e-05
							749.672	629.204						0.000971458	0.000489416	0.000971354	-0.00033374	0.000971458	1.54089e-05
							750.008	627.842						0.00097276	0.000489283	0.000972656	-0.000334055	0.00097276	1.44711e-05
							750.343	626.468						0.000974062	0.000489139	0.000973958	-0.000334357	0.000974062	1.35515e-05
							750.679	625.084						0.000975365	0.00048897	0.00097526	-0.000334662	0.000975365	1.26138e-05
							751.014	623.69						0.000976667	0.000488791	0.000976562	-0.000334969	0.000976667	1.16872e-05
							751.349	622.285						0.000977969	0.000488616	0.000977865	-0.000335293	0.000977969	1.07215e-05
							751.685	620.87						0.000979271	0.000488416	0.000979167	-0.000335635	0.000979271	9.77814e-06
							752.02	619.445						0.000980573	0.000488233	0.000980469	-0.000336008	0.000980573	8.84372e-06
							752.356	618.01						0.000981875	0.000488053	0.000981771	-0.000336384	0.000981875	7.89315e-06
							752.691	616.564						0.000983177	0.000487864	0.000983073	-0.000336778	0.000983177	6.9404e-06
							753.027	615.109						0.000984479	0.000487678	0.000984375	-0.00033719	0.000984479	5.97519e-06
							753.362	613.645						0.000985781	0.000487483	0.000985677	-0.000337621	0.000985781	4.99874e-06
							753.697	612.17						0.000987083	0.000487294	0.000986979	-0.000338028	0.000987083	4.01228e-06
							754.033	610.687						0.000988385	0.000487098	0.000988281	-0.000338439	0.000988385	3.0459e-06
							754.368	609.194						0.000989687	0.000486907	0.000989583	-0.000338855	0.000989687	2.0861e-06
							754.704	607.691						0.00099099	0.000486695	0.000990885	-0.000339275	0.00099099	1.17574e-06
							755.039	606.18						0.000992292	0.000486489	0.000992187	-0.000339684	0.000992292	2.67044e-07
							755.375	604.66						0.000993594	0.00048629	0.00099349	-0.000340083	0.000993594	-6.11265e-07
							755.71	603.13						0.000994896	0.000486068	0.000994792	-0.000340485	0.000994896	-1.49084e-06
							756.046	601.592						0.000996198	0.000485824	0.000996094	-0.000340861	0.000996198	-2.36988e-06
							756.381	600.046						0.0009975	0.000485558	0.000997396	-0.000341226	0.0009975	-3.24799e-06
							756.716	598.49						0.000998802	0.000485284	0.000998698	-0.000341537	0.000998802	-4.09325e-06
							757.052	596.927						0.0010001	0.000485016	0.001	-0.000341808	0.0010001	-4.9682e-06
							757.387	595.355						0.00100141	0.000484769	0.0010013	-0.00034204	0.00100141	-5.86026e-06
							757.723	593.775						0.00100271	0.000484544	0.0010026	-0.000342233	0.00100271	-6.76963e-06
							758.058	592.187						0.00100401	0.000484325	0.00100391	-0.000342429	0.00100401	-7.64167e-06
							758.394	590.591						0.00100531	0.000484127	0.00100521	-0.000342627	0.00100531	-8.5127e-06
							758.729	588.987						0.00100661	0.000483921	0.00100651	-0.000342811	0.00100661	-9.4016e-06
							759.064	587.375						0.00100792	0.000483707	0.00100781	-0.00034301	0.00100792	-1.03099e-05
							759.4	585.756						0.00100922	0.000483471	0.00100912	-0.000343265	0.00100922	-1.11052e-05
							759.735	584.129						0.00101052	0.000483228	0.00101042	-0.000343532	0.00101052	-1.18243e-05
							760.071	582.495						0.00101182	0.000482978	0.00101172	-0.000343799	0.00101182	-1.25182e-05
							760.406	580.854						0.00101312	0.000482707	0.00101302	-0.000344051	0.00101312	-1.31943e-05
							760.742	579.206						0.00101443	0.000482428	0.00101432	-0.0003443	0.00101443	-1.38561e-05
							761.077	577.551						0.00101573	0.000482142	0.00101563	-0.000344546	0.00101573	-1.45022e-05
							761.412	575.889						0.00101703	0.000481849	0.00101693	-0.000344788	0.00101703	-1.515e-05
							761.748	574.22						0.00101833	0.000481534	0.00101823	-0.000345011	0.00101833	-1.57809e-05
							762.083	572.545						0.00101964	0.000481225	0.00101953	-0.000345214	0.00101964	-1.64122e-05
							762.419	570.863						0.00102094	0.000480895	0.00102083	-0.000345412	0.00102094	-1.70326e-05
							762.754	569.174						0.00102224	0.000480555	0.00102213	-0.000345592	0.00102224	-1.76234e-05
							763.09	567.48						0.00102354	0.000480208	0.00102344	-0.000345768	0.00102354	-1.82277e-05
							763.425	565.779						0.00102484	0.000479867	0.00102474	-0.000345955	0.00102484	-1.87801e-05
							763.76	564.073						0.00102615	0.000479546	0.00102604	-0.000346138	0.00102615	-1.9345e-05
							764.096	562.36						0.00102745	0.000479216	0.00102734	-0.000346303	0.00102745	-1.99413e-05
							764.431	560.642						0.00102875	0.000478894	0.00102865	-0.000346423	0.00102875	-2.05376e-05
							764.767	558.918						0.00103005	0.000478592	0.00102995	-0.00034657	0.00103005	-2.1105e-05
							765.102	557.189						0.00103135	0.000478313	0.00103125	-0.000346743	0.00103135	-2.16579e-05
							765.438	555.454						0.00103266	0.000478026	0.00103255	-0.000346914	0.00103266	-2.22245e-05
							765.773	553.715						0.00103396	0.000477733	0.00103385	-0.000347098	0.00103396	-2.27715e-05
							766.108	551.969						0.00103526	0.000477404	0.00103516	-0.000347238	0.00103526	-2.33135e-05
							766.444	550.219						0.00103656	0.000477054	0.00103646	-0.000347391	0.00103656	-2.38554e-05
							766.779	548.464						0.00103787	0.000476696	0.00103776	-0.000347571	0.00103787	-2.44144e-05
							767.115	546.705						0.00103917	0.000476318	0.00103906	-0.000347794	0.00103917	-2.49101e-05
							767.45	544.94						0.00104047	0.000475945	0.00104036	-0.000348016	0.00104047	-2.53674e-05
							767.786	543.171						0.00104177	0.000475566	0.00104167	-0.000348266	0.00104177	-2.58123e-05
							768.121	541.398						0.00104307	0.000475164	0.00104297	-0.000348473	0.00104307	-2.6261e-05
							768.456	539.62						0.00104437	0.000474727	0.00104427	-0.000348708	0.00104437	-2.6692e-05
							768.792	537.839						0.00104568	0.00047424	0.00104557	-0.000348958	0.00104568	-2.71113e-05
							769.127	536.053						0.00104698	0.000473731	0.00104688	-0.000349192	0.00104698	-2.75323e-05
							769.463	534.263						0.00104828	0.000473202	0.00104818	-0.000349411	0.00104828	-2.79833e-05
							769.798	532.47						0.00104958	0.000472653	0.00104948	-0.000349657	0.00104958	-2.84634e-05
							770.134	530.673						0.00105089	0.000472099	0.00105078	-0.000349886	0.00105089	-2.89547e-05
							770.469	528.872						0.00105219	0.000471512	0.00105208	-0.000350128	0.00105219	-2.94578e-05
							770.804	527.068						0.00105349	0.000470904	0.00105338	-0.000350353	0.00105349	-2.99775e-05
							771.14	525.26						0.00105479	0.000470304	0.00105469	-0.000350603	0.00105479	-3.05004e-05
							771.475	523.449						0.00105609	0.000469685	0.00105599	-0.000350894	0.00105609	-3.10551e-05
							771.811	521.636						0.0010574	0.000469032	0.00105729	-0.000351182	0.0010574	-3.15861e-05
							772.146	519.819						0.0010587	0.000468361	0.00105859	-0.000351468	0.0010587	-3.21292e-05
							772.482	518						0.00106	0.000467686	0.0010599	-0.000351794	0.00106	-3.26871e-05
							772.817	516.177						0.0010613	0.000466993	0.0010612	-0.000352132	0.0010613	-3.32411e-05
							773.152	514.352						0.0010626	0.000466253	0.0010625	-0.000352466	0.0010626	-3.38055e-05
							773.488	512.525						0.00106391	0.000465507	0.0010638	-0.000352768	0.00106391	-3.43798e-05
							773.823	510.695						0.00106521	0.000464773	0.0010651	-0.000353038	0.00106521	-3.49665e-05
							774.159	508.863						0.00106651	0.000464048	0.00106641	-0.000353319	0.00106651	-3.54821e-05
							774.494	507.029						0.00106781	0.00046332	0.00106771	-0.000353613	0.00106781	-3.59694e-05
							774.83	505.193						0.00106912	0.000462573	0.00106901	-0.000353916	0.00106912	-3.64281e-05
							775.165	503.355						0.00107042	0.000461792	0.00107031	-0.000354202	0.00107042	-3.68605e-05
							775.5	501.515						0.00107172	0.00046095	0.00107161	-0.000354469	0.00107172	-3.72699e-05
							775.836	499.674						0.00107302	0.000460104	0.00107292	-0.000354746	0.00107302	-3.76857e-05
							776.171	497.831						0.00107432	0.000459255	0.00107422	-0.000355048	0.00107432	-3.80939e-05
							776.507	495.987						0.00107562	0.000458447	0.00107552	-0.000355303	0.00107562	-3.84944e-05
							776.842	494.141						0.00107693	0.000457637	0.00107682	-0.000355527	0.00107693	-3.88874e-05
							777.178	492.294						0.00107823	0.000456838	0.00107813	-0.000355732	0.00107823	-3.92486e-05
							777.513	490.446						0.00107953	0.000456037	0.00107943	-0.000355934	0.00107953	-3.96089e-05
							777.849	488.597						0.00108083	0.00045529	0.00108073	-0.000356159	0.00108083	-3.99617e-05
							778.184	486.747						0.00108213	0.000454597	0.00108203	-0.000356378	0.00108213	-4.03296e-05
							778.519	484.896						0.00108344	0.000453958	0.00108333	-0.000356592	0.00108344	-4.07145e-05
							778.855	483.045						0.00108474	0.000453316	0.00108464	-0.000356815	0.00108474	-4.11032e-05
							779.19	481.193						0.00108604	0.000452686	0.00108594	-0.000357032	0.00108604	-4.15067e-05
							779.526	479.341						0.00108734	0.000452068	0.00108724	-0.000357272	0.00108734	-4.19204e-05
							779.861	477.488						0.00108865	0.000451477	0.00108854	-0.000357566	0.00108865	-4.23549e-05
							780.197	475.635						0.00108995	0.000450913	0.00108984	-0.000357854	0.00108995	-4.28063e-05
							780.532	473.783						0.00109125	0.000450377	0.00109115	-0.000358122	0.00109125	-4.32199e-05
							780.867	471.93						0.00109255	0.000449854	0.00109245	-0.000358341	0.00109255	-4.3632e-05
							781.203	470.077						0.00109385	0.000449374	0.00109375	-0.000358513	0.00109385	-4.40934e-05
							781.538	468.224						0.00109516	0.000448909	0.00109505	-0.000358665	0.00109516	-4.45501e-05
							781.874	466.372						0.00109646	0.000448459	0.00109635	-0.000358813	0.00109646	-4.4984e-05
							782.209	464.52						0.00109776	0.000448023	0.00109766	-0.000358957	0.00109776	-4.54172e-05
							782.545	462.669						0.00109906	0.000447587	0.00109896	-0.000359084	0.00109906	-4.58673e-05
							782.88	460.818						0.00110037	0.000447152	0.00110026	-0.000359178	0.00110037	-4.63009e-05
							783.215	458.969						0.00110167	0.00044669	0.00110156	-0.00035924	0.00110167	-4.66813e-05
							783.551	457.12						0.00110297	0.000446215	0.00110286	-0.000359271	0.00110297	-4.7059e-05
							783.886	455.272						0.00110427	0.000445713	0.00110417	-0.000359312	0.00110427	-4.74341e-05
							784.222	453.424						0.00110557	0.000445199	0.00110547	-0.000359381	0.00110557	-4.78065e-05
							784.557	451.579						0.00110688	0.000444672	0.00110677	-0.000359449	0.00110688	-4.81765e-05
							784.893	449.734						0.00110818	0.000444133	0.00110807	-0.000359515	0.00110818	-4.85299e-05
							785.228	447.891						0.00110948	0.000443596	0.00110937	-0.000359578	0.00110948	-4.8864e-05
							785.563	446.049						0.00111078	0.000443017	0.00111068	-0.000359597	0.00111078	-4.92091e-05
							785.899	444.209						0.00111208	0.000442455	0.00111198	-0.000359599	0.00111208	-4.95547e-05
							786.234	442.37						0.00111338	0.000441909	0.00111328	-0.000359587	0.00111338	-4.99296e-05
							786.57	440.533						0.00111469	0.000441334	0.00111458	-0.000359587	0.00111469	-5.03509e-05
							786.905	438.698						0.00111599	0.00044073	0.00111589	-0.000359602	0.00111599	-5.07882e-05
							787.241	436.865						0.00111729	0.000440081	0.00111719	-0.000359647	0.00111729	-5.12398e-05
							787.576	435.034						0.00111859	0.000439431	0.00111849	-0.000359692	0.00111859	-5.16869e-05
							787.911	433.205						0.0011199	0.00043875	0.00111979	-0.000359724	0.0011199	-5.21512e-05
							788.247	431.379						0.0011212	0.000438066	0.00112109	-0.000359742	0.0011212	-5.25821e-05
							788.582	429.554						0.0011225	0.000437408	0.0011224	-0.00035976	0.0011225	-5.30443e-05
							788.918	427.732						0.0011238	0.000436733	0.0011237	-0.000359822	0.0011238	-5.35479e-05
							789.253	425.913						0.0011251	0.000436012	0.001125	-0.000359883	0.0011251	-5.40623e-05
							789.589	424.096						0.00112641	0.00043529	0.0011263	-0.000359903	0.00112641	-5.45687e-05
							789.924	422.282						0.00112771	0.000434582	0.0011276	-0.000359924	0.00112771	-5.50493e-05
							790.259	420.47						0.00112901	0.000433888	0.00112891	-0.00035996	0.00112901	-5.55414e-05
							790.595	418.661						0.00113031	0.000433252	0.00113021	-0.000359997	0.00113031	-5.60243e-05
							790.93	416.856						0.00113162	0.000432631	0.00113151	-0.000360034	0.00113162	-5.65018e-05
							791.266	415.053						0.00113292	0.000431997	0.00113281	-0.000360072	0.00113292	-5.69517e-05
							791.601	413.254						0.00113422	0.000431393	0.00113411	-0.00036011	0.00113422	-5.7392e-05
							791.937	411.457						0.00113552	0.000430821	0.00113542	-0.000360133	0.00113552	-5.78594e-05
							792.272	409.664						0.00113682	0.000430265	0.00113672	-0.00036014	0.00113682	-5.83578e-05
							792.607	407.874						0.00113813	0.000429742	0.00113802	-0.000360175	0.00113813	-5.88441e-05
							792.943	406.088						0.00113943	0.000429207	0.00113932	-0.000360207	0.00113943	-5.9307e-05
							793.278	404.305						0.00114073	0.000428661	0.00114062	-0.000360253	0.00114073	-5.97739e-05
							793.614	402.526						0.00114203	0.000428118	0.00114193	-0.000360324	0.00114203	-6.02649e-05
							793.949	400.751						0.00114333	0.000427564	0.00114323	-0.000360437	0.00114333	-6.07418e-05
							794.285	398.979						0.00114463	0.000426971	0.00114453	-0.000360548	0.00114463	-6.12073e-05
							794.62	397.211						0.00114594	0.000426338	0.00114583	-0.000360641	0.00114594	-6.16441e-05
							794.955	395.447						0.00114724	0.000425665	0.00114714	-0.00036073	0.00114724	-6.20709e-05
							795.291	393.687						0.00114854	0.000424955	0.00114844	-0.000360802	0.00114854	-6.24516e-05
							795.626	391.931						0.00114984	0.00042422	0.00114974	-0.000360843	0.00114984	-6.27863e-05
							795.962	390.179						0.00115115	0.000423463	0.00115104	-0.000360868	0.00115115	-6.31109e-05
							796.297	388.432						0.00115245	0.000422697	0.00115234	-0.000360891	0.00115245	-6.34081e-05
							796.633	386.689						0.00115375	0.000421967	0.00115365	-0.00036087	0.00115375	-6.36757e-05
							796.968	384.95						0.00115505	0.000421271	0.00115495	-0.000360847	0.00115505	-6.39521e-05
							797.303	383.215						0.00115635	0.000420583	0.00115625	-0.000360779	0.00115635	-6.42237e-05
							797.639	381.485						0.00115766	0.000419873	0.00115755	-0.000360637	0.00115766	-6.44903e-05
							797.974	379.76						0.00115896	0.000419169	0.00115885	-0.000360508	0.00115896	-6.48128e-05
							798.31	378.039						0.00116026	0.000418459	0.00116016	-0.000360378	0.00116026	-6.51464e-05
							798.645	376.323						0.00116156	0.000417784	0.00116146	-0.000360289	0.00116156	-6.54609e-05
							798.981	374.612						0.00116286	0.00041713	0.00116276	-0.000360213	0.00116286	-6.57977e-05
							799.316	372.905						0.00116417	0.000416468	0.00116406	-0.000360151	0.00116417	-6.61117e-05
							799.652	371.204						0.00116547	0.000415812	0.00116537	-0.000360088	0.00116547	-6.6449e-05
							799.987	369.507						0.00116677	0.000415161	0.00116667	-0.000360024	0.00116677	-6.67374e-05
														0.00116807	0.000414516	0.00116797	-0.000360004	0.00116807	-6.69941e-05
														0.00116938	0.000413876	0.00116927	-0.000360026	0.00116938	-6.72552e-05
														0.00117068	0.000413257	0.00117057	-0.000360062	0.00117068	-6.75105e-05
														0.00117198	0.00041263	0.00117187	-0.000360082	0.00117198	-6.77599e-05
														0.00117328	0.000412011	0.00117318	-0.000360114	0.00117328	-6.79788e-05
														0.00117458	0.000411413	0.00117448	-0.000360158	0.00117458	-6.82008e-05
														0.00117588	0.000410822	0.00117578	-0.0003602	0.00117588	-6.84118e-05
														0.00117719	0.000410253	0.00117708	-0.000360224	0.00117719	-6.86651e-05
														0.00117849	0.000409692	0.00117838	-0.000360218	0.00117849	-6.89596e-05
														0.00117979	0.000409141	0.00117969	-0.000360181	0.00117979	-6.92544e-05
														0.00118109	0.000408613	0.00118099	-0.000360112	0.00118109	-6.95523e-05
														0.0011824	0.00040808	0.00118229	-0.000360013	0.0011824	-6.98487e-05
														0.0011837	0.000407542	0.00118359	-0.000359925	0.0011837	-7.01257e-05
														0.001185	0.000406987	0.0011849	-0.000359821	0.001185	-7.04021e-05
														0.0011863	0.000406429	0.0011862	-0.000359743	0.0011863	-7.06739e-05
														0.0011876	0.000405911	0.0011875	-0.000359633	0.0011876	-7.08936e-05
														0.00118891	0.000405392	0.0011888	-0.000359506	0.00118891	-7.11146e-05
														0.00119021	0.000404858	0.0011901	-0.000359347	0.00119021	-7.13542e-05
														0.00119151	0.000404352	0.00119141	-0.000359187	0.00119151	-7.16099e-05
														0.00119281	0.000403846	0.00119271	-0.00035904	0.00119281	-7.18861e-05
														0.00119411	0.000403352	0.00119401	-0.000358907	0.00119411	-7.21658e-05
														0.00119542	0.000402901	0.00119531	-0.000358801	0.00119542	-7.24141e-05
														0.00119672	0.00040249	0.00119662	-0.000358695	0.00119672	-7.2679e-05
														0.00119802	0.000402104	0.00119792	-0.00035856	0.00119802	-7.29141e-05
														0.00119932	0.000401729	0.00119922	-0.000358424	0.00119932	-7.3127e-05
														0.00120063	0.000401392	0.00120052	-0.000358304	0.00120063	-7.33453e-05
														0.00120193	0.000401066	0.00120182	-0.0003582	0.00120193	-7.35286e-05
														0.00120323	0.000400721	0.00120312	-0.00035811	0.00120323	-7.36763e-05
														0.00120453	0.000400371	0.00120443	-0.000358006	0.00120453	-7.38126e-05
														0.00120583	0.000400062	0.00120573	-0.000357887	0.00120583	-7.39043e-05
														0.00120714	0.000399764	0.00120703	-0.000357753	0.00120714	-7.40278e-05
														0.00120844	0.00039949	0.00120833	-0.000357631	0.00120844	-7.41372e-05
														0.00120974	0.000399242	0.00120963	-0.000357537	0.00120974	-7.42497e-05
														0.00121104	0.000399033	0.00121094	-0.000357456	0.00121104	-7.43283e-05
														0.00121234	0.000398834	0.00121224	-0.00035736	0.00121234	-7.43833e-05
														0.00121365	0.000398631	0.00121354	-0.000357252	0.00121365	-7.44271e-05
														0.00121495	0.000398467	0.00121484	-0.000357129	0.00121495	-7.4476e-05
														0.00121625	0.00039827	0.00121615	-0.000356993	0.00121625	-7.4498e-05
														0.00121755	0.000398027	0.00121745	-0.000356871	0.00121755	-7.45077e-05
														0.00121885	0.00039775	0.00121875	-0.000356707	0.00121885	-7.4505e-05
														0.00122016	0.000397542	0.00122005	-0.000356528	0.00122016	-7.45042e-05
														0.00122146	0.000397388	0.00122135	-0.000356319	0.00122146	-7.44689e-05
														0.00122276	0.000397259	0.00122266	-0.000356068	0.00122276	-7.43669e-05
														0.00122406	0.00039714	0.00122396	-0.000355788	0.00122406	-7.42028e-05
														0.00122536	0.000397032	0.00122526	-0.000355494	0.00122536	-7.396e-05
														0.00122667	0.000396964	0.00122656	-0.000355214	0.00122667	-7.37274e-05
														0.00122797	0.000396935	0.00122787	-0.000354978	0.00122797	-7.35027e-05
														0.00122927	0.000396916	0.00122917	-0.000354786	0.00122927	-7.32719e-05
														0.00123057	0.000396924	0.00123047	-0.000354636	0.00123057	-7.30059e-05
														0.00123187	0.000396942	0.00123177	-0.000354517	0.00123187	-7.27524e-05
														0.00123318	0.000396958	0.00123307	-0.000354385	0.00123318	-7.253e-05
														0.00123448	0.000396942	0.00123438	-0.000354267	0.00123448	-7.23173e-05
														0.00123578	0.000396922	0.00123568	-0.00035418	0.00123578	-7.21175e-05
														0.00123708	0.000396885	0.00123698	-0.000354139	0.00123708	-7.19119e-05
														0.00123839	0.000396846	0.00123828	-0.000354129	0.00123839	-7.16714e-05
														0.00123969	0.000396836	0.00123958	-0.000354138	0.00123969	-7.14076e-05
														0.00124099	0.00039684	0.00124088	-0.000354151	0.00124099	-7.11679e-05
														0.00124229	0.000396828	0.00124219	-0.000354169	0.00124229	-7.09059e-05
														0.00124359	0.000396815	0.00124349	-0.000354192	0.00124359	-7.05754e-05
														0.0012449	0.000396785	0.00124479	-0.000354205	0.0012449	-7.02196e-05
														0.0012462	0.00039678	0.00124609	-0.000354223	0.0012462	-6.98894e-05
														0.0012475	0.0003968	0.0012474	-0.00035423	0.0012475	-6.95703e-05
														0.0012488	0.000396844	0.0012487	-0.00035424	0.0012488	-6.9248e-05
														0.0012501	0.000396856	0.00125	-0.000354296	0.0012501	-6.88861e-05
														0.00125141	0.000396864	0.0012513	-0.000354398	0.00125141	-6.85379e-05
														0.00125271	0.000396868	0.0012526	-0.000354559	0.00125271	-6.8134e-05
														0.00125401	0.000396828	0.00125391	-0.000354767	0.00125401	-6.7689e-05
														0.00125531	0.0003968	0.00125521	-0.000355006	0.00125531	-6.72197e-05
														0.00125661	0.000396799	0.00125651	-0.00035519	0.00125661	-6.67755e-05
														0.00125792	0.000396839	0.00125781	-0.000355333	0.00125792	-6.6323e-05
														0.00125922	0.000396934	0.00125912	-0.000355477	0.00125922	-6.58934e-05
														0.00126052	0.000397043	0.00126042	-0.000355637	0.00126052	-6.54851e-05
														0.00126182	0.000397122	0.00126172	-0.000355812	0.00126182	-6.50822e-05
														0.00126312	0.000397199	0.00126302	-0.000356003	0.00126312	-6.46657e-05
														0.00126443	0.000397291	0.00126432	-0.000356181	0.00126443	-6.42496e-05
														0.00126573	0.000397411	0.00126563	-0.000356317	0.00126573	-6.37827e-05
														0.00126703	0.000397573	0.00126693	-0.000356426	0.00126703	-6.33197e-05
														0.00126833	0.000397763	0.00126823	-0.000356537	0.00126833	-6.2843e-05
														0.00126964	0.000397981	0.00126953	-0.000356623	0.00126964	-6.23524e-05
														0.00127094	0.000398214	0.00127083	-0.000356698	0.00127094	-6.17825e-05
														0.00127224	0.000398519	0.00127213	-0.00035679	0.00127224	-6.12021e-05
														0.00127354	0.000398838	0.00127344	-0.000356887	0.00127354	-6.06263e-05
														0.00127484	0.000399199	0.00127474	-0.000356973	0.00127484	-6.00376e-05
														0.00127615	0.000399561	0.00127604	-0.000357063	0.00127615	-5.94717e-05
														0.00127745	0.000399892	0.00127734	-0.000357186	0.00127745	-5.89239e-05
														0.00127875	0.000400223	0.00127865	-0.000357326	0.00127875	-5.83927e-05
														0.00128005	0.000400553	0.00127995	-0.00035747	0.00128005	-5.78642e-05
														0.00128135	0.000400868	0.00128125	-0.000357617	0.00128135	-5.73409e-05
														0.00128266	0.000401226	0.00128255	-0.000357782	0.00128266	-5.69216e-05
														0.00128396	0.000401614	0.00128385	-0.000357966	0.00128396	-5.6524e-05
														0.00128526	0.000402074	0.00128516	-0.000358182	0.00128526	-5.613e-05
														0.00128656	0.000402606	0.00128646	-0.000358401	0.00128656	-5.5739e-05
														0.00128787	0.000403153	0.00128776	-0.000358639	0.00128787	-5.52852e-05
														0.00128917	0.000403701	0.00128906	-0.000358867	0.00128917	-5.48551e-05
														0.00129047	0.000404248	0.00129036	-0.00035907	0.00129047	-5.44196e-05
														0.00129177	0.000404795	0.00129167	-0.000359277	0.00129177	-5.39353e-05
														0.00129307	0.000405399	0.00129297	-0.000359473	0.00129307	-5.3421e-05
														0.00129437	0.000406017	0.00129427	-0.000359687	0.00129437	-5.28633e-05
														0.00129568	0.000406649	0.00129557	-0.000359889	0.00129568	-5.23132e-05
														0.00129698	0.000407338	0.00129688	-0.000360095	0.00129698	-5.17669e-05
														0.00129828	0.000408071	0.00129818	-0.000360305	0.00129828	-5.12109e-05
														0.00129958	0.000408817	0.00129948	-0.000360532	0.00129958	-5.06365e-05
														0.00130089	0.000409562	0.00130078	-0.000360735	0.00130089	-5.00436e-05
														0.00130219	0.000410305	0.00130208	-0.000360929	0.00130219	-4.94321e-05
														0.00130349	0.000411016	0.00130339	-0.000361112	0.00130349	-4.88465e-05
														0.00130479	0.000411696	0.00130469	-0.000361273	0.00130479	-4.82547e-05
														0.00130609	0.000412358	0.00130599	-0.000361424	0.00130609	-4.7674e-05
														0.0013074	0.000413018	0.00130729	-0.000361564	0.0013074	-4.70381e-05
														0.0013087	0.000413635	0.00130859	-0.000361753	0.0013087	-4.63966e-05
														0.00131	0.000414295	0.0013099	-0.000361946	0.00131	-4.57627e-05
														0.0013113	0.000414969	0.0013112	-0.000362117	0.0013113	-4.5099e-05
														0.0013126	0.00041563	0.0013125	-0.000362266	0.0013126	-4.44089e-05
														0.00131391	0.00041629	0.0013138	-0.000362392	0.00131391	-4.37116e-05
														0.00131521	0.000416951	0.0013151	-0.000362525	0.00131521	-4.29873e-05
														0.00131651	0.000417669	0.00131641	-0.000362679	0.00131651	-4.22374e-05
														0.00131781	0.000418386	0.00131771	-0.000362867	0.00131781	-4.14807e-05
														0.00131912	0.000419102	0.00131901	-0.000363032	0.00131912	-4.07158e-05
														0.00132042	0.000419801	0.00132031	-0.000363202	0.00132042	-3.993e-05
														0.00132172	0.0004205	0.00132161	-0.000363363	0.00132172	-3.91508e-05
														0.00132302	0.00042117	0.00132292	-0.000363557	0.00132302	-3.83768e-05
														0.00132432	0.000421826	0.00132422	-0.000363799	0.00132432	-3.76082e-05
														0.00132562	0.000422496	0.00132552	-0.000364075	0.00132562	-3.68825e-05
														0.00132693	0.000423209	0.00132682	-0.00036437	0.00132693	-3.61651e-05
														0.00132823	0.000423936	0.00132813	-0.000364697	0.00132823	-3.5436e-05
														0.00132953	0.000424662	0.00132943	-0.000365072	0.00132953	-3.47174e-05
														0.00133083	0.000425399	0.00133073	-0.000365452	0.00133083	-3.4008e-05
														0.00133213	0.000426104	0.00133203	-0.000365807	0.00133213	-3.32893e-05
														0.00133344	0.000426847	0.00133333	-0.000366165	0.00133344	-3.25754e-05
														0.00133474	0.000427599	0.00133464	-0.000366541	0.00133474	-3.18834e-05
														0.00133604	0.000428344	0.00133594	-0.000366906	0.00133604	-3.12128e-05
														0.00133734	0.000429039	0.00133724	-0.000367261	0.00133734	-3.05502e-05
														0.00133865	0.000429698	0.00133854	-0.000367621	0.00133865	-2.98613e-05
														0.00133995	0.000430348	0.00133984	-0.000368029	0.00133995	-2.9146e-05
														0.00134125	0.000430989	0.00134115	-0.00036847	0.00134125	-2.84247e-05
														0.00134255	0.000431606	0.00134245	-0.000368916	0.00134255	-2.77243e-05
														0.00134385	0.000432271	0.00134375	-0.000369368	0.00134385	-2.70219e-05
														0.00134516	0.000432998	0.00134505	-0.000369852	0.00134516	-2.62699e-05
														0.00134646	0.000433757	0.00134635	-0.000370385	0.00134646	-2.54872e-05
														0.00134776	0.000434519	0.00134766	-0.000370908	0.00134776	-2.47142e-05
														0.00134906	0.000435285	0.00134896	-0.000371423	0.00134906	-2.39506e-05
														0.00135037	0.000436084	0.00135026	-0.000371913	0.00135037	-2.316e-05
														0.00135167	0.000436885	0.00135156	-0.000372423	0.00135167	-2.23395e-05
														0.00135297	0.000437661	0.00135286	-0.000372953	0.00135297	-2.15082e-05
														0.00135427	0.000438396	0.00135417	-0.000373503	0.00135427	-2.06666e-05
														0.00135557	0.000439106	0.00135547	-0.000374072	0.00135557	-1.98477e-05
														0.00135688	0.000439802	0.00135677	-0.000374646	0.00135688	-1.90346e-05
														0.00135818	0.000440471	0.00135807	-0.000375238	0.00135818	-1.81846e-05
														0.00135948	0.000441112	0.00135937	-0.000375834	0.00135948	-1.73081e-05
														0.00136078	0.000441766	0.00136068	-0.000376433	0.00136078	-1.64155e-05
														0.00136208	0.000442405	0.00136198	-0.000377065	0.00136208	-1.54969e-05
														0.00136338	0.000443027	0.00136328	-0.000377729	0.00136338	-1.45887e-05
														0.00136469	0.000443675	0.00136458	-0.000378397	0.00136469	-1.36725e-05
														0.00136599	0.000444335	0.00136589	-0.000379083	0.00136599	-1.27485e-05
														0.00136729	0.000444978	0.00136719	-0.000379787	0.00136729	-1.18356e-05
														0.00136859	0.000445589	0.00136849	-0.000380452	0.00136859	-1.09166e-05
														0.0013699	0.000446195	0.00136979	-0.000381065	0.0013699	-9.96289e-06
														0.0013712	0.000446797	0.00137109	-0.000381682	0.0013712	-8.93851e-06
														0.0013725	0.000447408	0.0013724	-0.000382318	0.0013725	-7.87246e-06
														0.0013738	0.000448028	0.0013737	-0.000382973	0.0013738	-6.77954e-06
														0.0013751	0.000448671	0.001375	-0.000383632	0.0013751	-5.66443e-06
														0.00137641	0.00044935	0.0013763	-0.000384266	0.00137641	-4.54592e-06
														0.00137771	0.000450054	0.0013776	-0.000384905	0.00137771	-3.46015e-06
														0.00137901	0.000450724	0.00137891	-0.000385548	0.00137901	-2.34214e-06
														0.00138031	0.000451375	0.00138021	-0.000386209	0.00138031	-1.19939e-06
														0.00138162	0.000452021	0.00138151	-0.000386859	0.00138162	-8.67037e-08
														0.00138292	0.000452661	0.00138281	-0.000387526	0.00138292	1.0093e-06
														0.00138422	0.000453296	0.00138411	-0.00038821	0.00138422	2.06987e-06
														0.00138552	0.000453897	0.00138542	-0.000388868	0.00138552	3.14982e-06
														0.00138682	0.000454448	0.00138672	-0.000389557	0.00138682	4.21759e-06
														0.00138813	0.000455008	0.00138802	-0.00039025	0.00138813	5.30982e-06
														0.00138943	0.000455532	0.00138932	-0.000390959	0.00138943	6.42709e-06
														0.00139073	0.000456049	0.00139062	-0.000391686	0.00139073	7.55526e-06
														0.00139203	0.000456559	0.00139193	-0.000392416	0.00139203	8.6944e-06
														0.00139333	0.000457091	0.00139323	-0.000393148	0.00139333	9.83733e-06
														0.00139463	0.000457603	0.00139453	-0.000393883	0.00139463	1.09654e-05
														0.00139594	0.000458079	0.00139583	-0.000394621	0.00139594	1.21322e-05
														0.00139724	0.000458548	0.00139714	-0.000395347	0.00139724	1.3283e-05
														0.00139854	0.000459055	0.00139844	-0.000396046	0.00139854	1.44018e-05
														0.00139984	0.000459557	0.00139974	-0.000396747	0.00139984	1.55632e-05
														0.00140115	0.000460039	0.00140104	-0.00039745	0.00140115	1.6748e-05
														0.00140245	0.000460489	0.00140234	-0.000398155	0.00140245	1.79256e-05
														0.00140375	0.000460922	0.00140365	-0.000398847	0.00140375	1.90799e-05
														0.00140505	0.000461366	0.00140495	-0.000399556	0.00140505	2.02907e-05
														0.00140635	0.000461795	0.00140625	-0.00040028	0.00140635	2.15312e-05
														0.00140766	0.000462178	0.00140755	-0.000400992	0.00140766	2.27525e-05
														0.00140896	0.000462532	0.00140885	-0.00040169	0.00140896	2.39689e-05
														0.00141026	0.000462839	0.00141016	-0.000402389	0.00141026	2.51783e-05
														0.00141156	0.000463102	0.00141146	-0.000403104	0.00141156	2.63803e-05
														0.00141286	0.00046335	0.00141276	-0.000403805	0.00141286	2.75756e-05
														0.00141417	0.000463611	0.00141406	-0.000404508	0.00141417	2.88011e-05
														0.00141547	0.00046384	0.00141537	-0.000405228	0.00141547	3.00608e-05
														0.00141677	0.000464024	0.00141667	-0.000405993	0.00141677	3.13037e-05
														0.00141807	0.000464204	0.00141797	-0.000406747	0.00141807	3.253e-05
														0.00141938	0.000464366	0.00141927	-0.00040746	0.00141938	3.37544e-05
														0.00142068	0.000464512	0.00142057	-0.000408188	0.00142068	3.50192e-05
														0.00142198	0.000464612	0.00142187	-0.000408976	0.00142198	3.62909e-05
														0.00142328	0.000464695	0.00142318	-0.000409765	0.00142328	3.75559e-05
														0.00142458	0.000464807	0.00142448	-0.000410584	0.00142458	3.88336e-05
														0.00142588	0.000464916	0.00142578	-0.000411434	0.00142588	4.00958e-05
														0.00142719	0.00046501	0.00142708	-0.000412328	0.00142719	4.13578e-05
														0.00142849	0.000465086	0.00142838	-0.000413193	0.00142849	4.25876e-05
														0.00142979	0.00046516	0.00142969	-0.000414057	0.00142979	4.37985e-05
														0.00143109	0.000465259	0.00143099	-0.000414963	0.00143109	4.5008e-05
														0.0014324	0.000465342	0.00143229	-0.000415853	0.0014324	4.62162e-05
														0.0014337	0.00046545	0.00143359	-0.00041674	0.0014337	4.73904e-05
														0.001435	0.000465586	0.0014349	-0.00041761	0.001435	4.85299e-05
														0.0014363	0.000465689	0.0014362	-0.000418448	0.0014363	4.967e-05
														0.0014376	0.000465747	0.0014375	-0.000419269	0.0014376	5.08284e-05
														0.00143891	0.000465789	0.0014388	-0.00042003	0.00143891	5.1983e-05
														0.00144021	0.000465844	0.0014401	-0.000420788	0.00144021	5.31341e-05
														0.00144151	0.000465955	0.00144141	-0.000421542	0.00144151	5.42862e-05
														0.00144281	0.000466079	0.00144271	-0.000422248	0.00144281	5.54556e-05
														0.00144411	0.00046616	0.00144401	-0.000422934	0.00144411	5.66437e-05
														0.00144542	0.000466226	0.00144531	-0.0004236	0.00144542	5.78144e-05
														0.00144672	0.000466292	0.00144662	-0.000424259	0.00144672	5.89663e-05
														0.00144802	0.000466329	0.00144792	-0.000424855	0.00144802	6.01343e-05
														0.00144932	0.000466353	0.00144922	-0.000425375	0.00144932	6.13344e-05
														0.00145063	0.000466376	0.00145052	-0.000425889	0.00145063	6.25941e-05
														0.00145193	0.0004664	0.00145182	-0.0004264	0.00145193	6.3896e-05
														0.00145323	0.000466424	0.00145312	-0.000426934	0.00145323	6.51941e-05
														0.00145453	0.000466432	0.00145443	-0.000427479	0.00145453	6.64697e-05
														0.00145583	0.000466426	0.00145573	-0.000428019	0.00145583	6.77749e-05
														0.00145714	0.000466449	0.00145703	-0.000428542	0.00145714	6.90723e-05
														0.00145844	0.000466486	0.00145833	-0.000429075	0.00145844	7.03622e-05
														0.00145974	0.000466522	0.00145963	-0.000429592	0.00145974	7.16258e-05
														0.00146104	0.000466543	0.00146094	-0.000430063	0.00146104	7.28619e-05
														0.00146234	0.000466592	0.00146224	-0.000430533	0.00146234	7.40707e-05
														0.00146365	0.000466655	0.00146354	-0.000431016	0.00146365	7.52757e-05
														0.00146495	0.000466705	0.00146484	-0.000431511	0.00146495	7.64814e-05
														0.00146625	0.000466754	0.00146615	-0.000432033	0.00146625	7.7681e-05
														0.00146755	0.000466818	0.00146745	-0.000432569	0.00146755	7.88745e-05
														0.00146885	0.000466927	0.00146875	-0.000433104	0.00146885	8.0081e-05
														0.00147016	0.00046708	0.00147005	-0.000433638	0.00147016	8.13193e-05
														0.00147146	0.000467205	0.00147135	-0.000434158	0.00147146	8.25751e-05
														0.00147276	0.000467333	0.00147266	-0.000434692	0.00147276	8.37932e-05
														0.00147406	0.000467461	0.00147396	-0.000435254	0.00147406	8.50047e-05
														0.00147536	0.000467562	0.00147526	-0.000435786	0.00147536	8.62236e-05
														0.00147667	0.000467649	0.00147656	-0.000436288	0.00147667	8.74308e-05
														0.00147797	0.000467766	0.00147787	-0.000436788	0.00147797	8.86105e-05
														0.00147927	0.000467912	0.00147917	-0.000437287	0.00147927	8.98093e-05
														0.00148057	0.000468087	0.00148047	-0.000437813	0.00148057	9.09812e-05
														0.00148187	0.00046829	0.00148177	-0.000438351	0.00148187	9.21814e-05
														0.00148318	0.000468521	0.00148307	-0.000438888	0.00148318	9.34391e-05
														0.00148448	0.000468765	0.00148438	-0.000439395	0.00148448	9.46997e-05
														0.00148578	0.000469053	0.00148568	-0.000439901	0.00148578	9.59622e-05
														0.00148708	0.000469326	0.00148698	-0.00044042	0.00148708	9.71967e-05
														0.00148839	0.000469571	0.00148828	-0.000440925	0.00148839	9.84209e-05
														0.00148969	0.000469786	0.00148958	-0.000441444	0.00148969	9.95873e-05
														0.00149099	0.000469987	0.00149088	-0.000442021	0.00149099	0.000100709
														0.00149229	0.000470142	0.00149219	-0.000442656	0.00149229	0.000101799
														0.00149359	0.000470237	0.00149349	-0.000443264	0.00149359	0.000102857
														0.0014949	0.000470301	0.00149479	-0.000443888	0.0014949	0.000103892
														0.0014962	0.000470349	0.00149609	-0.000444515	0.0014962	0.000104906
														0.0014975	0.00047041	0.0014974	-0.000445143	0.0014975	0.000105896
														0.0014988	0.000470484	0.0014987	-0.000445746	0.0014988	0.000106824
														0.0015001	0.000470572	0.0015	-0.000446308	0.0015001	0.000107706
														0.00150141	0.000470688	0.0015013	-0.000446842	0.00150141	0.000108592
														0.00150271	0.000470789	0.0015026	-0.000447422	0.00150271	0.000109503
														0.00150401	0.000470888	0.00150391	-0.000448048	0.00150401	0.000110453
														0.00150531	0.000471013	0.00150521	-0.000448692	0.00150531	0.000111445
														0.00150661	0.000471151	0.00150651	-0.000449354	0.00150661	0.000112441
														0.00150792	0.000471302	0.00150781	-0.000450008	0.00150792	0.00011348
														0.00150922	0.00047148	0.00150911	-0.000450654	0.00150922	0.000114545
														0.00151052	0.000471657	0.00151042	-0.000451333	0.00151052	0.000115601
														0.00151182	0.000471818	0.00151172	-0.000452059	0.00151182	0.000116648
														0.00151312	0.000471947	0.00151302	-0.000452787	0.00151312	0.000117719
														0.00151443	0.000472044	0.00151432	-0.000453517	0.00151443	0.000118761
														0.00151573	0.000472121	0.00151563	-0.000454235	0.00151573	0.000119756
														0.00151703	0.000472207	0.00151693	-0.000454941	0.00151703	0.000120758
														0.00151833	0.000472318	0.00151823	-0.000455694	0.00151833	0.00012178
														0.00151964	0.000472438	0.00151953	-0.000456479	0.00151964	0.000122773
														0.00152094	0.000472551	0.00152083	-0.000457297	0.00152094	0.000123709
														0.00152224	0.000472631	0.00152213	-0.000458089	0.00152224	0.000124568
														0.00152354	0.000472675	0.00152344	-0.000458871	0.00152354	0.000125379
														0.00152484	0.000472713	0.00152474	-0.000459627	0.00152484	0.000126196
														0.00152615	0.000472746	0.00152604	-0.000460372	0.00152615	0.000127066
														0.00152745	0.000472771	0.00152734	-0.000461092	0.00152745	0.000127952
														0.00152875	0.000472805	0.00152865	-0.000461787	0.00152875	0.000128823
														0.00153005	0.000472859	0.00152995	-0.000462456	0.00153005	0.000129716
														0.00153135	0.000472905	0.00153125	-0.000463101	0.00153135	0.000130629
														0.00153266	0.000472942	0.00153255	-0.000463749	0.00153266	0.00013152
														0.00153396	0.000472927	0.00153385	-0.000464401	0.00153396	0.000132348
														0.00153526	0.000472902	0.00153516	-0.000465027	0.00153526	0.000133061
														0.00153656	0.000472867	0.00153646	-0.000465643	0.00153656	0.000133731
														0.00153787	0.000472808	0.00153776	-0.000466277	0.00153787	0.00013442
														0.00153917	0.000472726	0.00153906	-0.000466945	0.00153917	0.000135127
														0.00154047	0.000472649	0.00154036	-0.000467646	0.00154047	0.000135786
														0.00154177	0.000472535	0.00154167	-0.000468336	0.00154177	0.000136411
														0.00154307	0.000472383	0.00154297	-0.000469017	0.00154307	0.000137018
														0.00154437	0.000472251	0.00154427	-0.0004697	0.00154437	0.000137626
														0.00154568	0.000472082	0.00154557	-0.000470387	0.00154568	0.000138202
														0.00154698	0.000471861	0.00154688	-0.000471064	0.00154698	0.000138743
														0.00154828	0.000471631	0.00154818	-0.000471744	0.00154828	0.000139287
														0.00154958	0.000471392	0.00154948	-0.000472443	0.00154958	0.000139802
														0.00155088	0.00047113	0.00155078	-0.000473103	0.00155088	0.000140274
														0.00155219	0.000470845	0.00155208	-0.000473781	0.00155219	0.000140732
														0.00155349	0.000470522	0.00155339	-0.000474462	0.00155349	0.00014114
														0.00155479	0.000470174	0.00155469	-0.000475144	0.00155479	0.000141535
														0.00155609	0.000469816	0.00155599	-0.000475842	0.00155609	0.000141978
														0.0015574	0.000469464	0.00155729	-0.000476554	0.0015574	0.000142391
														0.0015587	0.000469102	0.00155859	-0.00047728	0.0015587	0.000142728
														0.00156	0.000468715	0.0015599	-0.000478005	0.00156	0.000143018
														0.0015613	0.000468332	0.0015612	-0.000478684	0.0015613	0.000143279
														0.0015626	0.00046794	0.0015625	-0.000479275	0.0015626	0.000143538
														0.00156391	0.000467554	0.0015638	-0.000479849	0.00156391	0.000143779
														0.00156521	0.000467145	0.0015651	-0.000480434	0.00156521	0.000144054
														0.00156651	0.000466714	0.00156641	-0.000481015	0.00156651	0.00014428
														0.00156781	0.00046626	0.00156771	-0.000481564	0.00156781	0.000144456
														0.00156912	0.0004658	0.00156901	-0.000482081	0.00156912	0.000144656
														0.00157042	0.000465289	0.00157031	-0.000482609	0.00157042	0.000144848
														0.00157172	0.000464727	0.00157161	-0.000483176	0.00157172	0.000145057
														0.00157302	0.000464143	0.00157292	-0.000483756	0.00157302	0.000145265
														0.00157432	0.000463538	0.00157422	-0.000484377	0.00157432	0.000145426
														0.00157562	0.000462926	0.00157552	-0.000484994	0.00157562	0.000145609
														0.00157693	0.000462322	0.00157682	-0.000485624	0.00157693	0.000145813
														0.00157823	0.000461726	0.00157813	-0.000486252	0.00157823	0.000146053
														0.00157953	0.000461139	0.00157943	-0.000486863	0.00157953	0.00014631
														0.00158083	0.000460532	0.00158073	-0.00048747	0.00158083	0.000146564
														0.00158213	0.000459906	0.00158203	-0.00048803	0.00158213	0.000146852
														0.00158344	0.000459303	0.00158333	-0.000488557	0.00158344	0.000147161
														0.00158474	0.000458737	0.00158464	-0.000489094	0.00158474	0.000147449
														0.00158604	0.000458223	0.00158594	-0.000489655	0.00158604	0.000147728
														0.00158734	0.000457747	0.00158724	-0.000490242	0.00158734	0.000147981
														0.00158865	0.000457324	0.00158854	-0.00049081	0.00158865	0.000148219
														0.00158995	0.00045694	0.00158984	-0.000491359	0.00158995	0.000148464
														0.00159125	0.000456567	0.00159115	-0.000491919	0.00159125	0.000148692
														0.00159255	0.000456191	0.00159245	-0.000492446	0.00159255	0.000148887
														0.00159385	0.000455811	0.00159375	-0.000492985	0.00159385	0.000149072
														0.00159516	0.000455456	0.00159505	-0.000493521	0.00159516	0.000149259
														0.00159646	0.000455111	0.00159635	-0.000494039	0.00159646	0.0001494
														0.00159776	0.000454792	0.00159766	-0.00049451	0.00159776	0.000149496
														0.00159906	0.000454455	0.00159896	-0.000494965	0.00159906	0.000149533
														0.00160037	0.000454084	0.00160026	-0.000495403	0.00160037	0.000149528
														0.00160167	0.000453709	0.00160156	-0.000495839	0.00160167	0.000149577
														0.00160297	0.000453287	0.00160286	-0.000496259	0.00160297	0.000149653
														0.00160427	0.00045286	0.00160417	-0.00049662	0.00160427	0.000149718
														0.00160557	0.000452414	0.00160547	-0.000496937	0.00160557	0.000149792
														0.00160688	0.000451994	0.00160677	-0.000497265	0.00160688	0.000149813
														0.00160818	0.000451584	0.00160807	-0.000497562	0.00160818	0.000149809
														0.00160948	0.000451184	0.00160937	-0.000497842	0.00160948	0.000149847
														0.00161078	0.000450809	0.00161068	-0.000498118	0.00161078	0.000149896
														0.00161208	0.00045043	0.00161198	-0.000498406	0.00161208	0.000149937
														0.00161338	0.000450046	0.00161328	-0.000498689	0.00161338	0.000150017
														0.00161469	0.000449657	0.00161458	-0.000498968	0.00161469	0.000150118
														0.00161599	0.000449264	0.00161589	-0.000499243	0.00161599	0.000150212
														0.00161729	0.000448851	0.00161719	-0.00049947	0.00161729	0.000150279
														0.00161859	0.000448435	0.00161849	-0.000499693	0.00161859	0.000150336
														0.0016199	0.000447971	0.00161979	-0.000499882	0.0016199	0.000150354
														0.0016212	0.00044749	0.00162109	-0.000500067	0.0016212	0.000150362
														0.0016225	0.000446991	0.0016224	-0.000500275	0.0016225	0.000150388
														0.0016238	0.000446504	0.0016237	-0.000500435	0.0016238	0.000150334
														0.0016251	0.00044603	0.001625	-0.000500563	0.0016251	0.000150255
														0.00162641	0.000445583	0.0016263	-0.000500685	0.00162641	0.000150136
														0.00162771	0.000445149	0.0016276	-0.000500804	0.00162771	0.000150012
														0.00162901	0.000444728	0.00162891	-0.000500932	0.00162901	0.000149882
														0.00163031	0.00044429	0.00163021	-0.000501068	0.00163031	0.000149781
														0.00163162	0.00044385	0.00163151	-0.00050117	0.00163162	0.000149668
														0.00163292	0.000443365	0.00163281	-0.000501238	0.00163292	0.000149553
														0.00163422	0.000442878	0.00163412	-0.000501285	0.00163422	0.0001494
														0.00163552	0.000442389	0.00163542	-0.000501328	0.00163552	0.000149227
														0.00163682	0.000441897	0.00163672	-0.000501365	0.00163682	0.000149067
														0.00163813	0.000441447	0.00163802	-0.000501396	0.00163813	0.000148923
														0.00163943	0.000440994	0.00163932	-0.000501437	0.00163943	0.00014881
														0.00164073	0.000440538	0.00164062	-0.000501458	0.00164073	0.000148694
														0.00164203	0.000440065	0.00164193	-0.000501473	0.00164203	0.000148576
														0.00164333	0.000439576	0.00164323	-0.000501484	0.00164333	0.000148422
														0.00164463	0.000439069	0.00164453	-0.000501474	0.00164463	0.00014825
														0.00164594	0.000438589	0.00164583	-0.000501445	0.00164594	0.000148044
														0.00164724	0.000438119	0.00164714	-0.000501426	0.00164724	0.000147854
														0.00164854	0.000437632	0.00164844	-0.000501444	0.00164854	0.00014768
														0.00164984	0.000437128	0.00164974	-0.000501456	0.00164984	0.0001475
														0.00165115	0.000436621	0.00165104	-0.000501506	0.00165115	0.000147274
														0.00165245	0.00043614	0.00165234	-0.00050158	0.00165245	0.000147017
														0.00165375	0.000435655	0.00165365	-0.000501693	0.00165375	0.000146731
														0.00165505	0.00043515	0.00165495	-0.000501817	0.00165505	0.000146467
														0.00165635	0.000434625	0.00165625	-0.000501909	0.00165635	0.000146191
														0.00165766	0.00043408	0.00165755	-0.00050197	0.00165766	0.000145917
														0.00165896	0.000433527	0.00165885	-0.000501984	0.00165896	0.00014563
														0.00166026	0.000432968	0.00166016	-0.000501967	0.00166026	0.000145331
														0.00166156	0.000432417	0.00166146	-0.000501861	0.00166156	0.000144939
														0.00166286	0.000431859	0.00166276	-0.000501752	0.00166286	0.000144471
														0.00166417	0.000431295	0.00166406	-0.000501654	0.00166417	0.000143975
														0.00166547	0.000430711	0.00166537	-0.000501568	0.00166547	0.000143463
														0.00166677	0.000430107	0.00166667	-0.000501463	0.00166677	0.000142956
														0.00166807	0.000429498	0.00166797	-0.000501352	0.00166807	0.000142467
														0.00166938	0.000428869	0.00166927	-0.000501208	0.00166938	0.000141977
														0.00167068	0.000428222	0.00167057	-0.000501058	0.00167068	0.000141504
														0.00167198	0.000427556	0.00167187	-0.000500931	0.00167198	0.000141028
														0.00167328	0.000426872	0.00167318	-0.000500812	0.00167328	0.00014057
														0.00167458	0.000426183	0.00167448	-0.000500731	0.00167458	0.000140093
														0.00167589	0.000425477	0.00167578	-0.000500642	0.00167589	0.000139623
														0.00167719	0.000424738	0.00167708	-0.000500534	0.00167719	0.000139145
														0.00167849	0.000423967	0.00167838	-0.000500433	0.00167849	0.000138707
														0.00167979	0.000423193	0.00167969	-0.000500354	0.00167979	0.000138261
														0.00168109	0.00042243	0.00168099	-0.000500298	0.00168109	0.000137791
														0.0016824	0.000421662	0.00168229	-0.000500209	0.0016824	0.000137298
														0.0016837	0.000420875	0.00168359	-0.000500085	0.0016837	0.000136813
														0.001685	0.000420083	0.0016849	-0.000499955	0.001685	0.000136348
														0.0016863	0.000419285	0.0016862	-0.000499821	0.0016863	0.000135874
														0.0016876	0.000418496	0.0016875	-0.000499725	0.0016876	0.000135356
														0.00168891	0.000417689	0.0016888	-0.000499609	0.00168891	0.000134811
														0.00169021	0.000416863	0.0016901	-0.000499488	0.00169021	0.000134276
														0.00169151	0.000416019	0.00169141	-0.000499346	0.00169151	0.000133691
														0.00169281	0.000415158	0.00169271	-0.000499211	0.00169281	0.000133063
														0.00169411	0.000414293	0.00169401	-0.000499054	0.00169411	0.000132411
														0.00169542	0.000413453	0.00169531	-0.000498933	0.00169542	0.000131721
														0.00169672	0.000412638	0.00169662	-0.000498789	0.00169672	0.000131039
														0.00169802	0.000411834	0.00169792	-0.000498609	0.00169802	0.000130367
														0.00169932	0.000411042	0.00169922	-0.000498407	0.00169932	0.000129705
														0.00170063	0.000410263	0.00170052	-0.000498169	0.00170063	0.000129048
														0.00170193	0.000409511	0.00170182	-0.000497896	0.00170193	0.000128399
														0.00170323	0.000408771	0.00170312	-0.000497603	0.00170323	0.000127707
														0.00170453	0.000408029	0.00170443	-0.00049729	0.00170453	0.000126992
														0.00170583	0.000407285	0.00170573	-0.000496985	0.00170583	0.000126268
														0.00170714	0.000406553	0.00170703	-0.000496673	0.00170714	0.00012555
														0.00170844	0.000405834	0.00170833	-0.000496339	0.00170844	0.000124887
														0.00170974	0.000405141	0.00170963	-0.000495996	0.00170974	0.000124224
														0.00171104	0.000404503	0.00171094	-0.000495645	0.00171104	0.000123561
														0.00171234	0.000403877	0.00171224	-0.000495243	0.00171234	0.000122893
														0.00171365	0.000403233	0.00171354	-0.000494803	0.00171365	0.000122203
														0.00171495	0.000402601	0.00171484	-0.000494354	0.00171495	0.000121516
														0.00171625	0.000401967	0.00171615	-0.000493898	0.00171625	0.000120834
														0.00171755	0.000401332	0.00171745	-0.000493448	0.00171755	0.000120182
														0.00171885	0.000400665	0.00171875	-0.000492992	0.00171885	0.000119491
														0.00172016	0.000399997	0.00172005	-0.0004925	0.00172016	0.000118788
														0.00172146	0.000399312	0.00172135	-0.000491987	0.00172146	0.000118087
														0.00172276	0.000398642	0.00172266	-0.000491452	0.00172276	0.000117393
														0.00172406	0.000398014	0.00172396	-0.000490897	0.00172406	0.000116675
														0.00172536	0.00039743	0.00172526	-0.000490336	0.00172536	0.000115961
														0.00172667	0.000396859	0.00172656	-0.000489768	0.00172667	0.000115264
														0.00172797	0.000396272	0.00172787	-0.000489251	0.00172797	0.00011455
														0.00172927	0.000395685	0.00172917	-0.000488756	0.00172927	0.000113818
														0.00173057	0.000395067	0.00173047	-0.000488254	0.00173057	0.000113008
														0.00173187	0.000394405	0.00173177	-0.000487716	0.00173187	0.000112152
														0.00173318	0.000393713	0.00173307	-0.000487129	0.00173318	0.000111265
														0.00173448	0.000392991	0.00173438	-0.000486535	0.00173448	0.000110333
														0.00173578	0.000392207	0.00173568	-0.000485933	0.00173578	0.000109384
														0.00173708	0.000391407	0.00173698	-0.000485283	0.00173708	0.000108387
														0.00173839	0.000390619	0.00173828	-0.000484626	0.00173839	0.000107404
														0.00173969	0.000389843	0.00173958	-0.000483977	0.00173969	0.000106439
														0.00174099	0.000389049	0.00174088	-0.000483279	0.00174099	0.000105478
														0.00174229	0.000388222	0.00174219	-0.000482559	0.00174229	0.000104538
														0.00174359	0.000387377	0.00174349	-0.000481846	0.00174359	0.000103562
														0.0017449	0.000386527	0.00174479	-0.000481168	0.0017449	0.000102569
														0.0017462	0.00038566	0.00174609	-0.000480527	0.0017462	0.000101594
														0.0017475	0.000384787	0.0017474	-0.000479908	0.0017475	0.000100636
														0.0017488	0.000383895	0.0017487	-0.000479283	0.0017488	9.96527e-05
														0.0017501	0.000382983	0.00175	-0.000478666	0.0017501	9.86473e-05
														0.00175141	0.00038208	0.0017513	-0.000478085	0.00175141	9.76558e-05
														0.00175271	0.000381213	0.0017526	-0.000477526	0.00175271	9.66564e-05
														0.00175401	0.000380368	0.00175391	-0.000476988	0.00175401	9.56125e-05
														0.00175531	0.000379532	0.00175521	-0.000476473	0.00175531	9.45631e-05
														0.00175661	0.000378703	0.00175651	-0.00047595	0.00175661	9.34893e-05
														0.00175792	0.000377855	0.00175781	-0.00047545	0.00175792	9.23914e-05
														0.00175922	0.000377003	0.00175911	-0.000474941	0.00175922	9.12694e-05
														0.00176052	0.000376174	0.00176042	-0.000474411	0.00176052	9.00772e-05
														0.00176182	0.00037534	0.00176172	-0.000473873	0.00176182	8.88266e-05
														0.00176312	0.000374517	0.00176302	-0.000473357	0.00176312	8.75323e-05
														0.00176443	0.000373675	0.00176432	-0.000472863	0.00176443	8.62166e-05
														0.00176573	0.000372813	0.00176563	-0.000472377	0.00176573	8.48943e-05
														0.00176703	0.000371933	0.00176693	-0.000471885	0.00176703	8.36025e-05
														0.00176833	0.00037102	0.00176823	-0.000471415	0.00176833	8.23273e-05
														0.00176964	0.000370119	0.00176953	-0.000470924	0.00176964	8.10689e-05
														0.00177094	0.0003692	0.00177083	-0.000470426	0.00177094	7.97744e-05
														0.00177224	0.000368308	0.00177213	-0.000469921	0.00177224	7.84668e-05
														0.00177354	0.000367384	0.00177344	-0.000469411	0.00177354	7.71286e-05
														0.00177484	0.000366429	0.00177474	-0.000468893	0.00177484	7.58104e-05
														0.00177615	0.000365487	0.00177604	-0.000468355	0.00177615	7.45276e-05
														0.00177745	0.000364572	0.00177734	-0.00046781	0.00177745	7.32663e-05
														0.00177875	0.000363628	0.00177865	-0.000467288	0.00177875	7.19912e-05
														0.00178005	0.000362672	0.00177995	-0.000466747	0.00178005	7.06841e-05
														0.00178135	0.000361731	0.00178125	-0.000466186	0.00178135	6.93628e-05
														0.00178266	0.000360761	0.00178255	-0.000465634	0.00178266	6.80381e-05
														0.00178396	0.000359806	0.00178385	-0.000465077	0.00178396	6.67165e-05
														0.00178526	0.00035888	0.00178516	-0.000464513	0.00178526	6.53726e-05
														0.00178656	0.000357924	0.00178646	-0.000463916	0.00178656	6.40241e-05
														0.00178787	0.00035694	0.00178776	-0.000463314	0.00178787	6.26716e-05
														0.00178917	0.000355969	0.00178906	-0.000462706	0.00178917	6.13416e-05
														0.00179047	0.00035497	0.00179036	-0.000462078	0.00179047	5.99735e-05
														0.00179177	0.000353955	0.00179167	-0.000461445	0.00179177	5.85935e-05
														0.00179307	0.00035297	0.00179297	-0.000460777	0.00179307	5.722e-05
														0.00179437	0.000351985	0.00179427	-0.00046009	0.00179437	5.58859e-05
														0.00179568	0.000350987	0.00179557	-0.000459382	0.00179568	5.45879e-05
														0.00179698	0.000350004	0.00179688	-0.000458639	0.00179698	5.32959e-05
														0.00179828	0.00034908	0.00179818	-0.000457889	0.00179828	5.19556e-05
														0.00179958	0.000348217	0.00179948	-0.000457119	0.00179958	5.05861e-05
														0.00180088	0.000347412	0.00180078	-0.000456373	0.00180088	4.91876e-05
														0.00180219	0.000346639	0.00180208	-0.00045565	0.00180219	4.7745e-05
														0.00180349	0.000345897	0.00180339	-0.000454952	0.00180349	4.62766e-05
														0.00180479	0.000345187	0.00180469	-0.000454249	0.00180479	4.47644e-05
														0.00180609	0.00034445	0.00180599	-0.000453557	0.00180609	4.32148e-05
														0.0018074	0.000343701	0.00180729	-0.000452862	0.0018074	4.16312e-05
														0.0018087	0.000342954	0.00180859	-0.00045215	0.0018087	4.00045e-05
														0.00181	0.000342238	0.0018099	-0.000451495	0.00181	3.83541e-05
														0.0018113	0.000341511	0.0018112	-0.000450825	0.0018113	3.67457e-05
														0.0018126	0.000340773	0.0018125	-0.000450142	0.0018126	3.51656e-05
														0.00181391	0.000340024	0.0018138	-0.000449402	0.00181391	3.35992e-05
														0.00181521	0.00033925	0.0018151	-0.000448678	0.00181521	3.20726e-05
														0.00181651	0.000338493	0.00181641	-0.000447969	0.00181651	3.05611e-05
														0.00181781	0.000337739	0.00181771	-0.000447273	0.00181781	2.90793e-05
														0.00181912	0.000337001	0.00181901	-0.000446578	0.00181912	2.75727e-05
														0.00182042	0.000336279	0.00182031	-0.000445868	0.00182042	2.60763e-05
														0.00182172	0.000335587	0.00182161	-0.000445128	0.00182172	2.45717e-05
														0.00182302	0.000334909	0.00182292	-0.000444371	0.00182302	2.30807e-05
														0.00182432	0.00033426	0.00182422	-0.000443599	0.00182432	2.16029e-05
														0.00182562	0.000333625	0.00182552	-0.00044281	0.00182562	2.00809e-05
														0.00182693	0.000332962	0.00182682	-0.000442005	0.00182693	1.85508e-05
														0.00182823	0.000332312	0.00182813	-0.000441211	0.00182823	1.69991e-05
														0.00182953	0.000331663	0.00182943	-0.000440442	0.00182953	1.54641e-05
														0.00183083	0.000331041	0.00183073	-0.000439672	0.00183083	1.39809e-05
														0.00183213	0.00033042	0.00183203	-0.000438915	0.00183213	1.25256e-05
														0.00183344	0.00032977	0.00183333	-0.000438171	0.00183344	1.10883e-05
														0.00183474	0.000329135	0.00183464	-0.000437442	0.00183474	9.69848e-06
														0.00183604	0.000328516	0.00183594	-0.000436684	0.00183604	8.31904e-06
														0.00183734	0.000327942	0.00183724	-0.000435956	0.00183734	6.93892e-06
														0.00183865	0.000327413	0.00183854	-0.000435213	0.00183865	5.58745e-06
														0.00183995	0.000326885	0.00183984	-0.000434456	0.00183995	4.20006e-06
														0.00184125	0.000326373	0.00184115	-0.000433715	0.00184125	2.83203e-06
														0.00184255	0.000325906	0.00184245	-0.000433019	0.00184255	1.49926e-06
														0.00184385	0.000325412	0.00184375	-0.000432324	0.00184385	1.70045e-07
														0.00184516	0.000324921	0.00184505	-0.000431632	0.00184516	-1.1191e-06
														0.00184646	0.000324418	0.00184635	-0.000430942	0.00184646	-2.40384e-06
														0.00184776	0.000323861	0.00184766	-0.00043024	0.00184776	-3.70247e-06
														0.00184906	0.000323249	0.00184896	-0.000429512	0.00184906	-4.98245e-06
														0.00185037	0.000322598	0.00185026	-0.000428801	0.00185037	-6.29364e-06
														0.00185167	0.000321921	0.00185156	-0.000428109	0.00185167	-7.59557e-06
														0.00185297	0.000321235	0.00185286	-0.000427421	0.00185297	-8.85503e-06
														0.00185427	0.000320537	0.00185417	-0.000426723	0.00185427	-1.00976e-05
														0.00185557	0.000319859	0.00185547	-0.000426014	0.00185557	-1.13245e-05
														0.00185688	0.000319214	0.00185677	-0.00042531	0.00185688	-1.25106e-05
														0.00185818	0.00031856	0.00185807	-0.000424609	0.00185818	-1.37065e-05
														0.00185948	0.000317895	0.00185937	-0.000423912	0.00185948	-1.48689e-05
														0.00186078	0.000317208	0.00186068	-0.000423204	0.00186078	-1.6012e-05
														0.00186208	0.000316497	0.00186198	-0.000422471	0.00186208	-1.71142e-05
														0.00186338	0.000315776	0.00186328	-0.00042177	0.00186338	-1.81938e-05
														0.00186469	0.000315061	0.00186458	-0.000421116	0.00186469	-1.92766e-05
														0.00186599	0.00031435	0.00186589	-0.000420509	0.00186599	-2.04016e-05
														0.00186729	0.00031363	0.00186719	-0.000419889	0.00186729	-2.15382e-05
														0.00186859	0.000312972	0.00186849	-0.00041926	0.00186859	-2.26845e-05
														0.0018699	0.000312376	0.00186979	-0.000418634	0.0018699	-2.38215e-05
														0.0018712	0.000311814	0.00187109	-0.000418027	0.0018712	-2.49663e-05
														0.0018725	0.000311227	0.0018724	-0.000417426	0.0018725	-2.60882e-05
														0.0018738	0.000310643	0.0018737	-0.000416872	0.0018738	-2.72043e-05
														0.0018751	0.000310033	0.001875	-0.00041638	0.0018751	-2.83447e-05
														0.00187641	0.000309439	0.0018763	-0.000415908	0.00187641	-2.95218e-05
														0.00187771	0.000308848	0.0018776	-0.000415456	0.00187771	-3.07732e-05
														0.00187901	0.000308244	0.00187891	-0.000414981	0.00187901	-3.20452e-05
														0.00188031	0.000307641	0.00188021	-0.000414469	0.00188031	-3.33087e-05
														0.00188161	0.000307039	0.00188151	-0.000413935	0.00188161	-3.45636e-05
														0.00188292	0.000306424	0.00188281	-0.000413406	0.00188292	-3.58244e-05
														0.00188422	0.000305795	0.00188412	-0.000412882	0.00188422	-3.70769e-05
														0.00188552	0.000305155	0.00188542	-0.000412376	0.00188552	-3.82845e-05
														0.00188682	0.000304546	0.00188672	-0.000411902	0.00188682	-3.95007e-05
														0.00188813	0.000303968	0.00188802	-0.000411431	0.00188813	-4.06876e-05
														0.00188943	0.000303466	0.00188932	-0.000410934	0.00188943	-4.18797e-05
														0.00189073	0.000302994	0.00189062	-0.000410412	0.00189073	-4.30903e-05
														0.00189203	0.000302539	0.00189193	-0.000409879	0.00189203	-4.43255e-05
														0.00189333	0.000302101	0.00189323	-0.000409364	0.00189333	-4.55337e-05
														0.00189463	0.000301664	0.00189453	-0.000408868	0.00189463	-4.67609e-05
														0.00189594	0.000301229	0.00189583	-0.000408377	0.00189594	-4.80218e-05
														0.00189724	0.000300767	0.00189714	-0.000407876	0.00189724	-4.93164e-05
														0.00189854	0.000300294	0.00189844	-0.000407351	0.00189854	-5.05793e-05
														0.00189984	0.000299808	0.00189974	-0.000406818	0.00189984	-5.18245e-05
														0.00190115	0.000299282	0.00190104	-0.000406305	0.00190115	-5.30523e-05
														0.00190245	0.000298788	0.00190234	-0.000405754	0.00190245	-5.42986e-05
														0.00190375	0.000298341	0.00190365	-0.000405165	0.00190375	-5.54914e-05
														0.00190505	0.000297912	0.00190495	-0.000404524	0.00190505	-5.67144e-05
														0.00190635	0.000297531	0.00190625	-0.000403886	0.00190635	-5.79402e-05
														0.00190766	0.000297157	0.00190755	-0.000403252	0.00190766	-5.91514e-05
														0.00190896	0.000296759	0.00190885	-0.000402636	0.00190896	-6.03294e-05
														0.00191026	0.000296339	0.00191016	-0.000402024	0.00191026	-6.14917e-05
														0.00191156	0.000295895	0.00191146	-0.000401374	0.00191156	-6.25593e-05
														0.00191286	0.000295473	0.00191276	-0.00040073	0.00191286	-6.35759e-05
														0.00191417	0.000295113	0.00191406	-0.000400092	0.00191417	-6.45556e-05
														0.00191547	0.000294801	0.00191537	-0.000399445	0.00191547	-6.55167e-05
														0.00191677	0.000294509	0.00191667	-0.000398804	0.00191677	-6.64342e-05
														0.00191807	0.000294206	0.00191797	-0.000398197	0.00191807	-6.73418e-05
														0.00191938	0.000293878	0.00191927	-0.000397641	0.00191938	-6.82368e-05
														0.00192068	0.000293553	0.00192057	-0.000397093	0.00192068	-6.91336e-05
														0.00192198	0.000293232	0.00192187	-0.000396567	0.00192198	-7.00174e-05
														0.00192328	0.000292887	0.00192318	-0.000396064	0.00192328	-7.09392e-05
														0.00192458	0.000292517	0.00192448	-0.00039557	0.00192458	-7.18488e-05
														0.00192589	0.00029215	0.00192578	-0.000395072	0.00192589	-7.27462e-05
														0.00192719	0.000291772	0.00192708	-0.000394569	0.00192719	-7.36141e-05
														0.00192849	0.000291397	0.00192838	-0.000394077	0.00192849	-7.44353e-05
														0.00192979	0.00029104	0.00192969	-0.000393595	0.00192979	-7.5181e-05
														0.00193109	0.000290714	0.00193099	-0.000393094	0.00193109	-7.58973e-05
														0.0019324	0.000290407	0.00193229	-0.000392603	0.0019324	-7.66305e-05
														0.0019337	0.000290133	0.00193359	-0.000392122	0.0019337	-7.73807e-05
														0.001935	0.000289834	0.0019349	-0.000391636	0.001935	-7.80493e-05
														0.0019363	0.000289538	0.0019362	-0.000391133	0.0019363	-7.86892e-05
														0.0019376	0.000289204	0.0019375	-0.000390626	0.0019376	-7.92996e-05
														0.00193891	0.000288829	0.0019388	-0.000390143	0.00193891	-7.98657e-05
														0.00194021	0.000288471	0.0019401	-0.000389699	0.00194021	-8.04382e-05
														0.00194151	0.000288101	0.00194141	-0.000389291	0.00194151	-8.09769e-05
														0.00194281	0.000287735	0.00194271	-0.000388934	0.00194281	-8.14777e-05
														0.00194411	0.000287399	0.00194401	-0.00038857	0.00194411	-8.19811e-05
														0.00194542	0.000287037	0.00194531	-0.000388214	0.00194542	-8.24886e-05
														0.00194672	0.000286691	0.00194662	-0.000387866	0.00194672	-8.30013e-05
														0.00194802	0.000286359	0.00194792	-0.000387582	0.00194802	-8.34731e-05
														0.00194932	0.000286028	0.00194922	-0.000387318	0.00194932	-8.39071e-05
														0.00195063	0.000285667	0.00195052	-0.00038706	0.00195063	-8.43817e-05
														0.00195193	0.000285277	0.00195182	-0.000386821	0.00195193	-8.48739e-05
														0.00195323	0.000284885	0.00195312	-0.000386617	0.00195323	-8.53471e-05
														0.00195453	0.000284507	0.00195443	-0.000386461	0.00195453	-8.58365e-05
														0.00195583	0.000284156	0.00195573	-0.000386325	0.00195583	-8.62978e-05
														0.00195714	0.000283818	0.00195703	-0.000386237	0.00195714	-8.67271e-05
														0.00195844	0.000283537	0.00195833	-0.000386197	0.00195844	-8.7103e-05
														0.00195974	0.000283298	0.00195963	-0.000386174	0.00195974	-8.7459e-05
														0.00196104	0.000283131	0.00196094	-0.00038614	0.00196104	-8.77926e-05
														0.00196234	0.000282949	0.00196224	-0.000386138	0.00196234	-8.8078e-05
														0.00196365	0.000282781	0.00196354	-0.00038621	0.00196365	-8.83474e-05
														0.00196495	0.00028264	0.00196484	-0.000386342	0.00196495	-8.8633e-05
														0.00196625	0.000282527	0.00196615	-0.000386517	0.00196625	-8.89339e-05
														0.00196755	0.000282398	0.00196745	-0.000386694	0.00196755	-8.92535e-05
														0.00196885	0.000282211	0.00196875	-0.000386843	0.00196885	-8.95747e-05
														0.00197016	0.000282023	0.00197005	-0.000386978	0.00197016	-8.98801e-05
														0.00197146	0.000281834	0.00197135	-0.000387129	0.00197146	-9.01512e-05
														0.00197276	0.000281702	0.00197266	-0.000387267	0.00197276	-9.04157e-05
														0.00197406	0.000281611	0.00197396	-0.000387392	0.00197406	-9.06435e-05
														0.00197537	0.000281563	0.00197526	-0.000387492	0.00197537	-9.08301e-05
														0.00197667	0.000281528	0.00197656	-0.000387566	0.00197667	-9.10146e-05
														0.00197797	0.000281493	0.00197787	-0.000387613	0.00197797	-9.11595e-05
														0.00197927	0.000281442	0.00197917	-0.000387621	0.00197927	-9.12823e-05
														0.00198057	0.000281347	0.00198047	-0.00038759	0.00198057	-9.14193e-05
														0.00198188	0.000281238	0.00198177	-0.000387547	0.00198188	-9.15156e-05
														0.00198318	0.000281085	0.00198307	-0.000387508	0.00198318	-9.15668e-05
														0.00198448	0.000280947	0.00198438	-0.000387459	0.00198448	-9.15771e-05
														0.00198578	0.000280739	0.00198568	-0.000387414	0.00198578	-9.15362e-05
														0.00198708	0.000280489	0.00198698	-0.000387387	0.00198708	-9.14113e-05
														0.00198839	0.000280226	0.00198828	-0.00038742	0.00198839	-9.12519e-05
														0.00198969	0.000279995	0.00198958	-0.000387471	0.00198969	-9.10855e-05
														0.00199099	0.000279782	0.00199088	-0.000387511	0.00199099	-9.09435e-05
														0.00199229	0.000279559	0.00199219	-0.000387526	0.00199229	-9.07754e-05
														0.00199359	0.00027934	0.00199349	-0.000387516	0.00199359	-9.0545e-05
														0.0019949	0.000279153	0.00199479	-0.00038751	0.0019949	-9.02237e-05
														0.0019962	0.000278927	0.00199609	-0.000387522	0.0019962	-8.98301e-05
														0.0019975	0.000278675	0.0019974	-0.000387522	0.0019975	-8.94308e-05
														0.0019988	0.00027841	0.0019987	-0.000387525	0.0019988	-8.90271e-05
														0.0020001	0.000278147	0.002	-0.000387558	0.0020001	-8.85516e-05
														0.00200141	0.00027787	0.0020013	-0.000387592	0.00200141	-8.8019e-05
														0.00200271	0.000277566	0.0020026	-0.000387643	0.00200271	-8.7434e-05
														0.00200401	0.000277263	0.00200391	-0.000387696	0.00200401	-8.68315e-05
														0.00200531	0.000276991	0.00200521	-0.000387765	0.00200531	-8.62129e-05
														0.00200661	0.000276777	0.00200651	-0.000387807	0.00200661	-8.55782e-05
														0.00200792	0.000276564	0.00200781	-0.000387822	0.00200792	-8.48985e-05
														0.00200922	0.000276351	0.00200912	-0.000387838	0.00200922	-8.42027e-05
														0.00201052	0.000276169	0.00201042	-0.000387842	0.00201052	-8.35054e-05
														0.00201182	0.000275986	0.00201172	-0.000387846	0.00201182	-8.2775e-05
														0.00201313	0.00027579	0.00201302	-0.000387866	0.00201313	-8.20517e-05
														0.00201443	0.000275593	0.00201432	-0.000387886	0.00201443	-8.13494e-05
														0.00201573	0.000275396	0.00201563	-0.000387905	0.00201573	-8.06135e-05
														0.00201703	0.000275199	0.00201693	-0.000387936	0.00201703	-7.98754e-05
														0.00201833	0.000275013	0.00201823	-0.000387979	0.00201833	-7.91379e-05
														0.00201964	0.000274826	0.00201953	-0.000388019	0.00201964	-7.83822e-05
														0.00202094	0.000274636	0.00202083	-0.000388114	0.00202094	-7.76083e-05
														0.00202224	0.000274445	0.00202213	-0.000388264	0.00202224	-7.68483e-05
														0.00202354	0.00027425	0.00202344	-0.000388411	0.00202354	-7.61202e-05
														0.00202484	0.000274011	0.00202474	-0.000388526	0.00202484	-7.54099e-05
														0.00202615	0.000273727	0.00202604	-0.000388639	0.00202615	-7.47002e-05
														0.00202745	0.000273399	0.00202734	-0.000388735	0.00202745	-7.39925e-05
														0.00202875	0.000273042	0.00202865	-0.000388844	0.00202875	-7.32696e-05
														0.00203005	0.000272684	0.00202995	-0.000388951	0.00203005	-7.25129e-05
														0.00203135	0.000272326	0.00203125	-0.000389071	0.00203135	-7.1772e-05
														0.00203266	0.000271955	0.00203255	-0.000389174	0.00203266	-7.10501e-05
														0.00203396	0.000271584	0.00203385	-0.000389261	0.00203396	-7.02824e-05
														0.00203526	0.000271201	0.00203516	-0.000389317	0.00203526	-6.95152e-05
														0.00203656	0.000270805	0.00203646	-0.000389358	0.00203656	-6.86797e-05
														0.00203786	0.000270427	0.00203776	-0.000389412	0.00203786	-6.78094e-05
														0.00203917	0.000270051	0.00203906	-0.000389451	0.00203917	-6.68943e-05
														0.00204047	0.000269651	0.00204037	-0.000389475	0.00204047	-6.59531e-05
														0.00204177	0.000269284	0.00204167	-0.000389484	0.00204177	-6.49873e-05
														0.00204307	0.00026892	0.00204297	-0.000389465	0.00204307	-6.40299e-05
														0.00204438	0.000268547	0.00204427	-0.000389461	0.00204438	-6.30805e-05
														0.00204568	0.000268163	0.00204557	-0.000389456	0.00204568	-6.21316e-05
														0.00204698	0.000267813	0.00204688	-0.000389451	0.00204698	-6.11686e-05
														0.00204828	0.000267509	0.00204818	-0.00038946	0.00204828	-6.02106e-05
														0.00204958	0.000267223	0.00204948	-0.000389454	0.00204958	-5.92576e-05
														0.00205089	0.000266925	0.00205078	-0.000389463	0.00205089	-5.83086e-05
														0.00205219	0.000266658	0.00205208	-0.000389473	0.00205219	-5.74061e-05
														0.00205349	0.000266422	0.00205339	-0.000389483	0.00205349	-5.65496e-05
														0.00205479	0.000266232	0.00205469	-0.000389494	0.00205479	-5.57237e-05
														0.00205609	0.000266074	0.00205599	-0.000389491	0.00205609	-5.48986e-05
														0.0020574	0.000265933	0.00205729	-0.00038949	0.0020574	-5.40705e-05
														0.0020587	0.000265824	0.00205859	-0.000389462	0.0020587	-5.32257e-05
														0.00206	0.000265773	0.0020599	-0.000389407	0.00206	-5.23599e-05
														0.0020613	0.000265726	0.0020612	-0.000389355	0.0020613	-5.14909e-05
														0.0020626	0.000265738	0.0020625	-0.000389279	0.0020626	-5.06371e-05
														0.00206391	0.00026581	0.0020638	-0.000389207	0.00206391	-4.9762e-05
														0.00206521	0.000265913	0.0020651	-0.000389167	0.00206521	-4.88794e-05
														0.00206651	0.000266004	0.00206641	-0.000389118	0.00206651	-4.80038e-05
														0.00206781	0.000266111	0.00206771	-0.000389073	0.00206781	-4.71295e-05
														0.00206911	0.000266219	0.00206901	-0.000389019	0.00206911	-4.62569e-05
														0.00207042	0.000266302	0.00207031	-0.000388969	0.00207042	-4.53564e-05
														0.00207172	0.000266403	0.00207162	-0.000388938	0.00207172	-4.44383e-05
														0.00207302	0.000266537	0.00207292	-0.000388869	0.00207302	-4.35541e-05
														0.00207432	0.00026672	0.00207422	-0.000388776	0.00207432	-4.2657e-05
														0.00207563	0.000266935	0.00207552	-0.000388702	0.00207563	-4.17107e-05
														0.00207693	0.000267142	0.00207682	-0.000388631	0.00207693	-4.07508e-05
														0.00207823	0.000267338	0.00207813	-0.000388548	0.00207823	-3.97449e-05
														0.00207953	0.000267526	0.00207943	-0.00038841	0.00207953	-3.86935e-05
														0.00208083	0.000267705	0.00208073	-0.000388246	0.00208083	-3.76144e-05
														0.00208214	0.00026789	0.00208203	-0.000388056	0.00208214	-3.65181e-05
														0.00208344	0.000268068	0.00208333	-0.000387826	0.00208344	-3.5405e-05
														0.00208474	0.000268265	0.00208464	-0.000387613	0.00208474	-3.42613e-05
														0.00208604	0.000268426	0.00208594	-0.000387402	0.00208604	-3.30764e-05
														0.00208734	0.000268566	0.00208724	-0.00038718	0.00208734	-3.18498e-05
														0.00208865	0.000268741	0.00208854	-0.000386974	0.00208865	-3.05965e-05
														0.00208995	0.000268953	0.00208984	-0.000386787	0.00208995	-2.93471e-05
														0.00209125	0.000269173	0.00209115	-0.000386633	0.00209125	-2.8102e-05
														0.00209255	0.000269416	0.00209245	-0.000386455	0.00209255	-2.68286e-05
														0.00209385	0.000269625	0.00209375	-0.000386253	0.00209385	-2.5499e-05
														0.00209516	0.000269856	0.00209505	-0.000386086	0.00209516	-2.4154e-05
														0.00209646	0.000270138	0.00209635	-0.000385923	0.00209646	-2.27948e-05
														0.00209776	0.000270428	0.00209766	-0.000385752	0.00209776	-2.144e-05
														0.00209906	0.000270713	0.00209896	-0.000385586	0.00209906	-2.00894e-05
														0.00210036	0.000271022	0.00210026	-0.000385499	0.00210036	-1.87615e-05
														0.00210167	0.000271356	0.00210156	-0.00038549	0.00210167	-1.7497e-05
														0.00210297	0.000271715	0.00210287	-0.000385488	0.00210297	-1.62607e-05
														0.00210427	0.000272097	0.00210417	-0.000385507	0.00210427	-1.50181e-05
														0.00210557	0.000272474	0.00210547	-0.000385519	0.00210557	-1.37705e-05
														0.00210687	0.000272875	0.00210677	-0.000385536	0.00210687	-1.25182e-05
														0.00210818	0.000273299	0.00210807	-0.000385559	0.00210818	-1.13167e-05
														0.00210948	0.000273719	0.00210938	-0.000385603	0.00210948	-1.01129e-05
														0.00211078	0.000274132	0.00211068	-0.000385668	0.00211078	-8.92472e-06
														0.00211208	0.000274569	0.00211198	-0.000385782	0.00211208	-7.75123e-06
														0.00211339	0.000275028	0.00211328	-0.000385959	0.00211339	-6.59155e-06
														0.00211469	0.000275466	0.00211458	-0.000386141	0.00211469	-5.40869e-06
														0.00211599	0.000275898	0.00211589	-0.000386343	0.00211599	-4.19163e-06
														0.00211729	0.000276354	0.00211719	-0.000386507	0.00211729	-2.95958e-06
														0.00211859	0.000276818	0.00211849	-0.000386663	0.00211859	-1.7245e-06
														0.0021199	0.000277306	0.00211979	-0.000386823	0.0021199	-4.86836e-07
														0.0021212	0.000277788	0.00212109	-0.000387017	0.0021212	7.70369e-07
														0.0021225	0.000278262	0.0021224	-0.000387217	0.0021225	1.99185e-06
														0.0021238	0.000278758	0.0021237	-0.000387394	0.0021238	3.17717e-06
														0.0021251	0.000279261	0.002125	-0.000387548	0.0021251	4.36192e-06
														0.00212641	0.000279758	0.0021263	-0.00038768	0.00212641	5.51678e-06
														0.00212771	0.000280277	0.0021276	-0.000387834	0.00212771	6.62392e-06
														0.00212901	0.000280804	0.00212891	-0.000388009	0.00212901	7.70168e-06
														0.00213031	0.000281324	0.00213021	-0.000388149	0.00213031	8.77853e-06
														0.00213161	0.000281837	0.00213151	-0.000388298	0.00213161	9.83939e-06
														0.00213292	0.000282329	0.00213281	-0.00038844	0.00213292	1.092e-05
														0.00213422	0.000282769	0.00213411	-0.000388604	0.00213422	1.19801e-05
														0.00213552	0.000283201	0.00213542	-0.000388775	0.00213552	1.30031e-05
														0.00213682	0.000283652	0.00213672	-0.000388968	0.00213682	1.39741e-05
														0.00213812	0.000284123	0.00213802	-0.000389169	0.00213812	1.4894e-05
														0.00213943	0.000284612	0.00213932	-0.000389378	0.00213943	1.5796e-05
														0.00214073	0.000285119	0.00214063	-0.00038961	0.00214073	1.67119e-05
														0.00214203	0.000285617	0.00214193	-0.000389863	0.00214203	1.76198e-05
														0.00214333	0.000286119	0.00214323	-0.000390081	0.00214333	1.85242e-05
														0.00214464	0.000286669	0.00214453	-0.000390263	0.00214464	1.94246e-05
														0.00214594	0.000287267	0.00214583	-0.000390495	0.00214594	2.0357e-05
														0.00214724	0.000287884	0.00214714	-0.000390734	0.00214724	2.1317e-05
														0.00214854	0.00028852	0.00214844	-0.000390994	0.00214854	2.23037e-05
														0.00214984	0.000289163	0.00214974	-0.000391274	0.00214984	2.3284e-05
														0.00215115	0.000289811	0.00215104	-0.000391589	0.00215115	2.42938e-05
														0.00215245	0.000290479	0.00215234	-0.000391924	0.00215245	2.53505e-05
														0.00215375	0.000291151	0.00215365	-0.000392266	0.00215375	2.64018e-05
														0.00215505	0.000291813	0.00215495	-0.000392601	0.00215505	2.74245e-05
														0.00215635	0.000292492	0.00215625	-0.000392928	0.00215635	2.84172e-05
														0.00215766	0.000293172	0.00215755	-0.000393246	0.00215766	2.93785e-05
														0.00215896	0.000293869	0.00215885	-0.000393601	0.00215896	3.03399e-05
														0.00216026	0.00029458	0.00216016	-0.00039399	0.00216026	3.12533e-05
														0.00216156	0.000295277	0.00216146	-0.000394386	0.00216156	3.21314e-05
														0.00216286	0.00029596	0.00216276	-0.000394745	0.00216286	3.29916e-05
														0.00216417	0.000296643	0.00216406	-0.000395024	0.00216417	3.38338e-05
														0.00216547	0.000297297	0.00216536	-0.00039528	0.00216547	3.46105e-05
														0.00216677	0.000297925	0.00216667	-0.000395569	0.00216677	3.53506e-05
														0.00216807	0.000298554	0.00216797	-0.000395906	0.00216807	3.60915e-05
														0.00216937	0.000299187	0.00216927	-0.000396262	0.00216937	3.6816e-05
														0.00217068	0.000299806	0.00217057	-0.000396607	0.00217068	3.75091e-05
														0.00217198	0.000300412	0.00217188	-0.000396956	0.00217198	3.81851e-05
														0.00217328	0.00030102	0.00217318	-0.000397293	0.00217328	3.88414e-05
														0.00217458	0.000301671	0.00217448	-0.000397646	0.00217458	3.95159e-05
														0.00217588	0.000302336	0.00217578	-0.000397988	0.00217588	4.01959e-05
														0.00217719	0.000302989	0.00217708	-0.000398361	0.00217719	4.08453e-05
														0.00217849	0.000303656	0.00217839	-0.00039878	0.00217849	4.1448e-05
														0.00217979	0.000304339	0.00217969	-0.00039923	0.00217979	4.20034e-05
														0.00218109	0.000305006	0.00218099	-0.000399697	0.00218109	4.25083e-05
														0.0021824	0.000305643	0.00218229	-0.00040018	0.0021824	4.29799e-05
														0.0021837	0.000306279	0.00218359	-0.000400682	0.0021837	4.33995e-05
														0.002185	0.000306926	0.0021849	-0.000401186	0.002185	4.37818e-05
														0.0021863	0.000307586	0.0021862	-0.000401694	0.0021863	4.41601e-05
														0.0021876	0.000308229	0.0021875	-0.000402219	0.0021876	4.45575e-05
														0.00218891	0.000308843	0.0021888	-0.000402763	0.00218891	4.49747e-05
														0.00219021	0.000309457	0.0021901	-0.000403311	0.00219021	4.536e-05
														0.00219151	0.000310099	0.00219141	-0.000403834	0.00219151	4.56945e-05
														0.00219281	0.000310757	0.00219271	-0.000404346	0.00219281	4.60331e-05
														0.00219411	0.000311429	0.00219401	-0.000404862	0.00219411	4.63769e-05
														0.00219542	0.000312117	0.00219531	-0.000405394	0.00219542	4.67157e-05
														0.00219672	0.000312777	0.00219661	-0.000405929	0.00219672	4.69961e-05
														0.00219802	0.000313452	0.00219792	-0.000406466	0.00219802	4.72655e-05
														0.00219932	0.000314186	0.00219922	-0.00040702	0.00219932	4.75066e-05
														0.00220062	0.000314936	0.00220052	-0.000407577	0.00220062	4.7738e-05
														0.00220193	0.000315701	0.00220182	-0.000408164	0.00220193	4.79854e-05
														0.00220323	0.000316481	0.00220312	-0.000408767	0.00220323	4.82352e-05
														0.00220453	0.000317262	0.00220443	-0.000409343	0.00220453	4.846e-05
														0.00220583	0.000318043	0.00220573	-0.000409877	0.00220583	4.87003e-05
														0.00220713	0.00031884	0.00220703	-0.000410385	0.00220713	4.89173e-05
														0.00220844	0.000319653	0.00220833	-0.000410881	0.00220844	4.90861e-05
														0.00220974	0.000320424	0.00220964	-0.000411362	0.00220974	4.92857e-05
														0.00221104	0.00032117	0.00221094	-0.000411816	0.00221104	4.95309e-05
														0.00221234	0.000321919	0.00221224	-0.000412242	0.00221234	4.97901e-05
														0.00221365	0.000322686	0.00221354	-0.000412682	0.00221365	5.00113e-05
														0.00221495	0.000323484	0.00221484	-0.000413182	0.00221495	5.01855e-05
														0.00221625	0.000324285	0.00221615	-0.000413683	0.00221625	5.03604e-05
														0.00221755	0.000325117	0.00221745	-0.000414158	0.00221755	5.05104e-05
														0.00221885	0.000325981	0.00221875	-0.000414635	0.00221885	5.06822e-05
														0.00222016	0.000326862	0.00222005	-0.000415142	0.00222016	5.08907e-05
														0.00222146	0.000327732	0.00222135	-0.00041568	0.00222146	5.10812e-05
														0.00222276	0.00032862	0.00222266	-0.000416219	0.00222276	5.13172e-05
														0.00222406	0.00032957	0.00222396	-0.000416745	0.00222406	5.15225e-05
														0.00222536	0.000330539	0.00222526	-0.000417271	0.00222536	5.16972e-05
														0.00222667	0.000331541	0.00222656	-0.000417756	0.00222667	5.18702e-05
														0.00222797	0.000332534	0.00222786	-0.000418226	0.00222797	5.20057e-05
														0.00222927	0.000333532	0.00222917	-0.000418696	0.00222927	5.21211e-05
														0.00223057	0.000334534	0.00223047	-0.000419167	0.00223057	5.21722e-05
														0.00223187	0.000335542	0.00223177	-0.000419624	0.00223187	5.21912e-05
														0.00223318	0.000336569	0.00223307	-0.000420053	0.00223318	5.22111e-05
														0.00223448	0.000337615	0.00223437	-0.000420498	0.00223448	5.2214e-05
														0.00223578	0.000338666	0.00223568	-0.000420972	0.00223578	5.22283e-05
														0.00223708	0.000339719	0.00223698	-0.000421461	0.00223708	5.22493e-05
														0.00223838	0.000340745	0.00223828	-0.000421936	0.00223838	5.22327e-05
														0.00223969	0.000341758	0.00223958	-0.000422396	0.00223969	5.22064e-05
														0.00224099	0.000342756	0.00224089	-0.000422855	0.00224099	5.21596e-05
														0.00224229	0.000343752	0.00224219	-0.000423342	0.00224229	5.20881e-05
														0.00224359	0.000344761	0.00224349	-0.000423828	0.00224359	5.20092e-05
														0.0022449	0.000345768	0.00224479	-0.000424327	0.0022449	5.19418e-05
														0.0022462	0.000346757	0.00224609	-0.000424825	0.0022462	5.18716e-05
														0.0022475	0.000347716	0.0022474	-0.000425322	0.0022475	5.17759e-05
														0.0022488	0.000348658	0.0022487	-0.000425804	0.0022488	5.17196e-05
														0.0022501	0.000349569	0.00225	-0.000426329	0.0022501	5.17215e-05
														0.00225141	0.000350464	0.0022513	-0.000426882	0.00225141	5.17816e-05
														0.00225271	0.000351372	0.0022526	-0.000427464	0.00225271	5.1871e-05
														0.00225401	0.000352293	0.00225391	-0.00042806	0.00225401	5.18888e-05
														0.00225531	0.000353283	0.00225521	-0.000428698	0.00225531	5.18496e-05
														0.00225662	0.000354285	0.00225651	-0.000429363	0.00225662	5.1787e-05
														0.00225792	0.000355312	0.00225781	-0.000430028	0.00225792	5.17337e-05
														0.00225922	0.00035632	0.00225911	-0.000430665	0.00225922	5.16898e-05
														0.00226052	0.000357325	0.00226042	-0.000431316	0.00226052	5.16411e-05
														0.00226182	0.00035831	0.00226172	-0.000431968	0.00226182	5.15658e-05
														0.00226312	0.000359275	0.00226302	-0.000432607	0.00226312	5.14781e-05
														0.00226443	0.000360235	0.00226432	-0.000433218	0.00226443	5.13851e-05
														0.00226573	0.000361174	0.00226562	-0.000433815	0.00226573	5.12721e-05
														0.00226703	0.00036208	0.00226693	-0.000434415	0.00226703	5.11556e-05
														0.00226833	0.000362982	0.00226823	-0.000435029	0.00226833	5.10311e-05
														0.00226963	0.000363894	0.00226953	-0.000435658	0.00226963	5.08519e-05
														0.00227094	0.000364788	0.00227083	-0.000436288	0.00227094	5.06483e-05
														0.00227224	0.000365708	0.00227214	-0.000436962	0.00227224	5.04503e-05
														0.00227354	0.000366641	0.00227344	-0.000437636	0.00227354	5.02301e-05
														0.00227484	0.000367572	0.00227474	-0.000438268	0.00227484	4.99916e-05
														0.00227615	0.000368516	0.00227604	-0.000438928	0.00227615	4.98397e-05
														0.00227745	0.000369473	0.00227734	-0.000439619	0.00227745	4.97208e-05
														0.00227875	0.000370427	0.00227865	-0.000440326	0.00227875	4.96136e-05
														0.00228005	0.000371392	0.00227995	-0.000441047	0.00228005	4.95186e-05
														0.00228135	0.000372338	0.00228125	-0.000441753	0.00228135	4.94075e-05
														0.00228266	0.000373265	0.00228255	-0.000442416	0.00228266	4.92763e-05
														0.00228396	0.000374174	0.00228385	-0.000443093	0.00228396	4.91385e-05
														0.00228526	0.000375136	0.00228516	-0.000443799	0.00228526	4.90146e-05
														0.00228656	0.000376123	0.00228646	-0.000444533	0.00228656	4.89195e-05
														0.00228787	0.000377133	0.00228776	-0.000445268	0.00228787	4.88578e-05
														0.00228917	0.000378137	0.00228906	-0.000445989	0.00228917	4.87966e-05
														0.00229047	0.00037909	0.00229036	-0.000446695	0.00229047	4.87422e-05
														0.00229177	0.000380037	0.00229167	-0.000447417	0.00229177	4.86644e-05
														0.00229307	0.000380976	0.00229297	-0.000448125	0.00229307	4.85837e-05
														0.00229437	0.000381951	0.00229427	-0.000448833	0.00229437	4.85137e-05
														0.00229568	0.000382946	0.00229557	-0.000449541	0.00229568	4.84355e-05
														0.00229698	0.000383905	0.00229687	-0.000450279	0.00229698	4.83609e-05
														0.00229828	0.0003848	0.00229818	-0.00045106	0.00229828	4.82944e-05
														0.00229958	0.000385687	0.00229948	-0.000451797	0.00229958	4.82535e-05
														0.00230088	0.000386595	0.00230078	-0.000452462	0.00230088	4.82362e-05
														0.00230219	0.000387525	0.00230208	-0.000453128	0.00230219	4.82306e-05
														0.00230349	0.000388433	0.00230338	-0.00045378	0.00230349	4.82798e-05
														0.00230479	0.000389277	0.00230469	-0.000454445	0.00230479	4.83839e-05
														0.00230609	0.000390084	0.00230599	-0.000455094	0.00230609	4.85256e-05
														0.0023074	0.000390884	0.00230729	-0.000455727	0.0023074	4.86588e-05
														0.0023087	0.000391676	0.00230859	-0.000456359	0.0023087	4.87521e-05
														0.00231	0.000392461	0.0023099	-0.00045699	0.00231	4.88248e-05
														0.0023113	0.000393239	0.0023112	-0.000457666	0.0023113	4.8928e-05
														0.0023126	0.000393995	0.0023125	-0.000458357	0.0023126	4.90617e-05
														0.00231391	0.000394743	0.0023138	-0.000459107	0.00231391	4.92408e-05
														0.00231521	0.000395499	0.0023151	-0.000459845	0.00231521	4.94662e-05
														0.00231651	0.000396247	0.00231641	-0.000460557	0.00231651	4.97066e-05
														0.00231781	0.000397002	0.00231771	-0.000461242	0.00231781	4.99276e-05
														0.00231912	0.000397764	0.00231901	-0.000461915	0.00231912	5.01267e-05
														0.00232042	0.000398505	0.00232031	-0.000462548	0.00232042	5.02899e-05
														0.00232172	0.000399269	0.00232161	-0.000463184	0.00232172	5.04504e-05
														0.00232302	0.000400056	0.00232292	-0.000463811	0.00232302	5.05936e-05
														0.00232432	0.000400822	0.00232422	-0.000464441	0.00232432	5.07402e-05
														0.00232563	0.000401597	0.00232552	-0.000465045	0.00232563	5.08534e-05
														0.00232693	0.000402352	0.00232682	-0.000465623	0.00232693	5.09654e-05
														0.00232823	0.000403132	0.00232812	-0.000466203	0.00232823	5.10979e-05
														0.00232953	0.000403936	0.00232943	-0.000466813	0.00232953	5.11968e-05
														0.00233083	0.000404764	0.00233073	-0.000467396	0.00233083	5.12619e-05
														0.00233213	0.000405573	0.00233203	-0.000467965	0.00233213	5.13247e-05
														0.00233344	0.000406349	0.00233333	-0.000468534	0.00233344	5.14041e-05
														0.00233474	0.000407092	0.00233463	-0.000469119	0.00233474	5.14658e-05
														0.00233604	0.000407817	0.00233594	-0.000469719	0.00233604	5.14963e-05
														0.00233734	0.000408552	0.00233724	-0.000470306	0.00233734	5.14826e-05
														0.00233865	0.000409297	0.00233854	-0.000470881	0.00233865	5.14897e-05
														0.00233995	0.000410051	0.00233984	-0.000471429	0.00233995	5.15353e-05
														0.00234125	0.000410829	0.00234115	-0.000471964	0.00234125	5.16194e-05
														0.00234255	0.00041163	0.00234245	-0.000472459	0.00234255	5.17061e-05
														0.00234385	0.000412454	0.00234375	-0.000472971	0.00234385	5.18277e-05
														0.00234516	0.000413273	0.00234505	-0.000473456	0.00234516	5.19561e-05
														0.00234646	0.000414072	0.00234635	-0.000473943	0.00234646	5.20715e-05
														0.00234776	0.000414851	0.00234766	-0.000474416	0.00234776	5.22075e-05
														0.00234906	0.000415597	0.00234896	-0.000474876	0.00234906	5.23455e-05
														0.00235037	0.000416336	0.00235026	-0.000475366	0.00235037	5.24838e-05
														0.00235167	0.000417056	0.00235156	-0.000475871	0.00235167	5.25892e-05
														0.00235297	0.000417757	0.00235286	-0.000476407	0.00235297	5.26979e-05
														0.00235427	0.000418425	0.00235417	-0.000476959	0.00235427	5.281e-05
														0.00235557	0.000419074	0.00235547	-0.000477515	0.00235557	5.29906e-05
														0.00235688	0.000419717	0.00235677	-0.000478046	0.00235688	5.31895e-05
														0.00235818	0.000420356	0.00235807	-0.000478553	0.00235818	5.33786e-05
														0.00235948	0.000420961	0.00235937	-0.00047905	0.00235948	5.35438e-05
														0.00236078	0.000421546	0.00236068	-0.000479565	0.00236078	5.36981e-05
														0.00236208	0.000422098	0.00236198	-0.000480068	0.00236208	5.38396e-05
														0.00236338	0.000422588	0.00236328	-0.000480574	0.00236338	5.40184e-05
														0.00236469	0.000423057	0.00236458	-0.000481099	0.00236469	5.42269e-05
														0.00236599	0.000423534	0.00236588	-0.000481641	0.00236599	5.44478e-05
														0.00236729	0.000423992	0.00236719	-0.000482215	0.00236729	5.46752e-05
														0.00236859	0.00042443	0.00236849	-0.000482849	0.00236859	5.49101e-05
														0.0023699	0.000424864	0.00236979	-0.000483499	0.0023699	5.51307e-05
														0.0023712	0.000425321	0.00237109	-0.000484148	0.0023712	5.53371e-05
														0.0023725	0.000425774	0.0023724	-0.000484813	0.0023725	5.5545e-05
														0.0023738	0.000426237	0.0023737	-0.000485465	0.0023738	5.57264e-05
														0.0023751	0.000426695	0.002375	-0.000486147	0.0023751	5.58782e-05
														0.00237641	0.000427134	0.0023763	-0.000486859	0.00237641	5.60151e-05
														0.00237771	0.000427539	0.0023776	-0.000487572	0.00237771	5.61404e-05
														0.00237901	0.000427895	0.00237891	-0.000488258	0.00237901	5.62238e-05
														0.00238031	0.000428259	0.00238021	-0.000488901	0.00238031	5.62974e-05
														0.00238162	0.000428616	0.00238151	-0.000489515	0.00238162	5.63759e-05
														0.00238292	0.000428997	0.00238281	-0.000490116	0.00238292	5.65102e-05
														0.00238422	0.000429414	0.00238412	-0.000490732	0.00238422	5.66506e-05
														0.00238552	0.000429825	0.00238542	-0.000491379	0.00238552	5.68158e-05
														0.00238682	0.000430216	0.00238672	-0.000492027	0.00238682	5.6985e-05
														0.00238813	0.000430659	0.00238802	-0.000492675	0.00238813	5.71457e-05
														0.00238943	0.000431111	0.00238932	-0.000493369	0.00238943	5.73642e-05
														0.00239073	0.00043153	0.00239062	-0.000494064	0.00239073	5.75796e-05
														0.00239203	0.000431914	0.00239193	-0.000494732	0.00239203	5.77701e-05
														0.00239333	0.00043228	0.00239323	-0.000495417	0.00239333	5.79389e-05
														0.00239463	0.000432656	0.00239453	-0.000496089	0.00239463	5.8082e-05
														0.00239594	0.000433028	0.00239583	-0.000496721	0.00239594	5.82182e-05
														0.00239724	0.00043341	0.00239713	-0.000497342	0.00239724	5.83487e-05
														0.00239854	0.000433801	0.00239844	-0.000497965	0.00239854	5.84735e-05
														0.00239984	0.000434202	0.00239974	-0.000498575	0.00239984	5.8555e-05
														0.00240115	0.000434583	0.00240104	-0.000499185	0.00240115	5.86178e-05
														0.00240245	0.000434958	0.00240234	-0.000499781	0.00240245	5.86907e-05
														0.00240375	0.0004353	0.00240365	-0.000500334	0.00240375	5.8755e-05
														0.00240505	0.000435621	0.00240495	-0.000500858	0.00240505	5.87958e-05
														0.00240635	0.000435921	0.00240625	-0.000501352	0.00240635	5.88359e-05
														0.00240766	0.000436227	0.00240755	-0.000501803	0.00240766	5.8868e-05
														0.00240896	0.000436525	0.00240885	-0.000502254	0.00240896	5.89094e-05
														0.00241026	0.000436831	0.00241016	-0.000502676	0.00241026	5.89601e-05
														0.00241156	0.000437128	0.00241146	-0.00050311	0.00241156	5.902e-05
														0.00241287	0.000437404	0.00241276	-0.000503542	0.00241287	5.91085e-05
														0.00241417	0.000437658	0.00241406	-0.000503986	0.00241417	5.91961e-05
														0.00241547	0.000437891	0.00241537	-0.000504428	0.00241547	5.9286e-05
														0.00241677	0.000438117	0.00241667	-0.000504853	0.00241677	5.9363e-05
														0.00241807	0.000438336	0.00241797	-0.000505246	0.00241807	5.94291e-05
														0.00241938	0.000438592	0.00241927	-0.000505636	0.00241938	5.94848e-05
														0.00242068	0.000438885	0.00242057	-0.000506022	0.00242068	5.95294e-05
														0.00242198	0.000439185	0.00242187	-0.000506404	0.00242198	5.95763e-05
														0.00242328	0.000439479	0.00242318	-0.00050681	0.00242328	5.96789e-05
														0.00242458	0.000439737	0.00242448	-0.000507225	0.00242458	5.98013e-05
														0.00242589	0.000440003	0.00242578	-0.000507619	0.00242589	5.99119e-05
														0.00242719	0.000440278	0.00242708	-0.000508008	0.00242719	6.00082e-05
														0.00242849	0.000440562	0.00242838	-0.000508391	0.00242849	6.01076e-05
														0.00242979	0.00044084	0.00242969	-0.000508769	0.00242979	6.02087e-05
														0.00243109	0.000441156	0.00243099	-0.000509156	0.00243109	6.03289e-05
														0.0024324	0.000441496	0.00243229	-0.000509565	0.0024324	6.04508e-05
														0.0024337	0.000441802	0.00243359	-0.000509953	0.0024337	6.05932e-05
														0.002435	0.00044209	0.0024349	-0.000510308	0.002435	6.07241e-05
														0.0024363	0.000442344	0.0024362	-0.000510656	0.0024363	6.08262e-05
														0.0024376	0.00044258	0.0024375	-0.000511013	0.0024376	6.09715e-05
														0.00243891	0.000442826	0.0024388	-0.000511379	0.00243891	6.11268e-05
														0.00244021	0.000443083	0.0024401	-0.000511752	0.00244021	6.13235e-05
														0.00244151	0.000443322	0.00244141	-0.000512134	0.00244151	6.15038e-05
														0.00244281	0.0004436	0.00244271	-0.000512508	0.00244281	6.17185e-05
														0.00244412	0.000443902	0.00244401	-0.000512862	0.00244412	6.19709e-05
														0.00244542	0.000444186	0.00244531	-0.000513224	0.00244542	6.22697e-05
														0.00244672	0.000444451	0.00244662	-0.00051358	0.00244672	6.25943e-05
														0.00244802	0.000444726	0.00244792	-0.00051393	0.00244802	6.29133e-05
														0.00244932	0.000445012	0.00244922	-0.000514289	0.00244932	6.32249e-05
														0.00245063	0.000445251	0.00245052	-0.000514643	0.00245063	6.35824e-05
														0.00245193	0.000445428	0.00245182	-0.000515006	0.00245193	6.39685e-05
														0.00245323	0.000445543	0.00245313	-0.000515336	0.00245323	6.4366e-05
														0.00245453	0.00044564	0.00245443	-0.000515675	0.00245453	6.48036e-05
														0.00245583	0.000445717	0.00245573	-0.000515994	0.00245583	6.52816e-05
														0.00245714	0.000445774	0.00245703	-0.000516307	0.00245714	6.57827e-05
														0.00245844	0.000445854	0.00245833	-0.000516615	0.00245844	6.63007e-05
														0.00245974	0.000445942	0.00245963	-0.000516917	0.00245974	6.68482e-05
														0.00246104	0.000446039	0.00246094	-0.000517256	0.00246104	6.74454e-05
														0.00246234	0.000446114	0.00246224	-0.000517575	0.00246234	6.80583e-05
														0.00246365	0.000446211	0.00246354	-0.000517917	0.00246365	6.86729e-05
														0.00246495	0.000446344	0.00246484	-0.000518281	0.00246495	6.92879e-05
														0.00246625	0.000446455	0.00246615	-0.000518683	0.00246625	6.99194e-05
														0.00246755	0.000446574	0.00246745	-0.000519051	0.00246755	7.05689e-05
														0.00246885	0.000446643	0.00246875	-0.000519384	0.00246885	7.1213e-05
														0.00247016	0.000446679	0.00247005	-0.000519683	0.00247016	7.18191e-05
														0.00247146	0.000446666	0.00247135	-0.000519977	0.00247146	7.24065e-05
														0.00247276	0.00044662	0.00247266	-0.00052025	0.00247276	7.29584e-05
														0.00247406	0.000446526	0.00247396	-0.000520519	0.00247406	7.34941e-05
														0.00247537	0.000446412	0.00247526	-0.000520796	0.00247537	7.4014e-05
														0.00247667	0.000446279	0.00247656	-0.000521082	0.00247667	7.45174e-05
														0.00247797	0.000446125	0.00247787	-0.000521349	0.00247797	7.50581e-05
														0.00247927	0.000445994	0.00247917	-0.000521597	0.00247927	7.56147e-05
														0.00248057	0.000445828	0.00248047	-0.000521812	0.00248057	7.61986e-05
														0.00248188	0.000445642	0.00248177	-0.000522008	0.00248188	7.68285e-05
														0.00248318	0.000445422	0.00248307	-0.000522229	0.00248318	7.74393e-05
														0.00248448	0.000445198	0.00248438	-0.000522472	0.00248448	7.80349e-05
														0.00248578	0.000444997	0.00248568	-0.00052271	0.00248578	7.86651e-05
														0.00248708	0.000444792	0.00248698	-0.000522928	0.00248708	7.92604e-05
														0.00248839	0.000444569	0.00248828	-0.000523155	0.00248839	7.98384e-05
														0.00248969	0.000444327	0.00248958	-0.000523362	0.00248969	8.04178e-05
														0.00249099	0.000444051	0.00249088	-0.000523578	0.00249099	8.09808e-05
														0.00249229	0.000443755	0.00249219	-0.000523817	0.00249229	8.15787e-05
														0.00249359	0.000443467	0.00249349	-0.00052405	0.00249359	8.2194e-05
														0.0024949	0.000443173	0.00249479	-0.000524262	0.0024949	8.27972e-05
														0.0024962	0.000442899	0.00249609	-0.000524467	0.0024962	8.3417e-05
														0.0024975	0.000442605	0.0024974	-0.000524665	0.0024975	8.40168e-05
														0.0024988	0.000442332	0.0024987	-0.000524857	0.0024988	8.46324e-05
														0.0025001	0.000442097	0.0025	-0.000525042	0.0025001	8.52633e-05
														0.00250141	0.000441927	0.0025013	-0.000525263	0.00250141	8.59265e-05
														0.00250271	0.000441794	0.0025026	-0.000525492	0.00250271	8.6625e-05
														0.00250401	0.000441685	0.00250391	-0.000525715	0.00250401	8.73228e-05
														0.00250531	0.000441555	0.00250521	-0.000525944	0.00250531	8.80155e-05
														0.00250661	0.000441422	0.00250651	-0.000526152	0.00250661	8.86879e-05
														0.00250792	0.000441285	0.00250781	-0.000526339	0.00250792	8.93405e-05
														0.00250922	0.000441116	0.00250912	-0.000526519	0.00250922	8.99696e-05
														0.00251052	0.000440929	0.00251042	-0.000526693	0.00251052	9.05933e-05
														0.00251182	0.000440768	0.00251172	-0.000526861	0.00251182	9.12152e-05
														0.00251313	0.000440605	0.00251302	-0.000527022	0.00251313	9.18201e-05
														0.00251443	0.000440456	0.00251432	-0.000527206	0.00251443	9.24003e-05
														0.00251573	0.00044032	0.00251563	-0.000527368	0.00251573	9.29409e-05
														0.00251703	0.000440197	0.00251693	-0.00052748	0.00251703	9.34567e-05
														0.00251833	0.000440086	0.00251823	-0.000527527	0.00251833	9.40173e-05
														0.00251964	0.000439974	0.00251953	-0.000527582	0.00251964	9.4595e-05
														0.00252094	0.000439816	0.00252083	-0.000527643	0.00252094	9.5191e-05
														0.00252224	0.000439612	0.00252214	-0.000527699	0.00252224	9.58021e-05
														0.00252354	0.000439376	0.00252344	-0.000527733	0.00252354	9.64667e-05
														0.00252484	0.000439123	0.00252474	-0.000527776	0.00252484	9.71658e-05
														0.00252615	0.00043884	0.00252604	-0.000527755	0.00252615	9.78805e-05
														0.00252745	0.000438568	0.00252734	-0.000527683	0.00252745	9.85899e-05
														0.00252875	0.000438281	0.00252865	-0.000527605	0.00252875	9.93409e-05
														0.00253005	0.000437978	0.00252995	-0.000527519	0.00253005	0.000100134
														0.00253135	0.000437645	0.00253125	-0.000527427	0.00253135	0.00010094
														0.00253266	0.000437269	0.00253255	-0.000527343	0.00253266	0.00010176
														0.00253396	0.000436894	0.00253385	-0.000527268	0.00253396	0.000102597
														0.00253526	0.000436549	0.00253516	-0.000527146	0.00253526	0.000103448
														0.00253656	0.000436205	0.00253646	-0.000527005	0.00253656	0.000104313
														0.00253786	0.000435864	0.00253776	-0.000526816	0.00253786	0.000105173
														0.00253917	0.000435512	0.00253906	-0.000526579	0.00253917	0.000106082
														0.00254047	0.000435148	0.00254037	-0.000526351	0.00254047	0.00010702
														0.00254177	0.000434728	0.00254167	-0.000526132	0.00254177	0.000108004
														0.00254307	0.000434309	0.00254297	-0.000525923	0.00254307	0.000109016
														0.00254438	0.000433905	0.00254427	-0.000525753	0.00254438	0.000110047
														0.00254568	0.000433484	0.00254557	-0.000525606	0.00254568	0.000111082
														0.00254698	0.000433062	0.00254688	-0.00052541	0.00254698	0.000112149
														0.00254828	0.000432639	0.00254818	-0.000525209	0.00254828	0.00011325
														0.00254958	0.000432272	0.00254948	-0.000525031	0.00254958	0.000114415
														0.00255089	0.000431904	0.00255078	-0.000524862	0.00255089	0.000115612
														0.00255219	0.000431534	0.00255208	-0.000524704	0.00255219	0.000116807
														0.00255349	0.000431194	0.00255339	-0.000524526	0.00255349	0.000118002
														0.00255479	0.000430868	0.00255469	-0.000524358	0.00255479	0.000119251
														0.00255609	0.000430513	0.00255599	-0.000524201	0.00255609	0.0001205
														0.0025574	0.000430171	0.00255729	-0.000524084	0.0025574	0.00012178
														0.0025587	0.000429842	0.00255859	-0.000523934	0.0025587	0.000123076
														0.00256	0.000429511	0.0025599	-0.000523768	0.00256	0.000124407
														0.0025613	0.000429206	0.0025612	-0.000523598	0.0025613	0.000125752
														0.0025626	0.000428944	0.0025625	-0.000523439	0.0025626	0.000127112
														0.00256391	0.000428722	0.0025638	-0.000523322	0.00256391	0.000128438
														0.00256521	0.000428482	0.0025651	-0.000523187	0.00256521	0.000129756
														0.00256651	0.000428211	0.00256641	-0.000523052	0.00256651	0.000131095
														0.00256781	0.000427891	0.00256771	-0.000522915	0.00256781	0.000132467
														0.00256911	0.000427539	0.00256901	-0.000522777	0.00256911	0.00013383
														0.00257042	0.000427167	0.00257031	-0.000522651	0.00257042	0.000135183
														0.00257172	0.00042682	0.00257162	-0.000522509	0.00257172	0.000136541
														0.00257302	0.000426484	0.00257292	-0.000522364	0.00257302	0.000137918
														0.00257432	0.000426157	0.00257422	-0.000522231	0.00257432	0.000139285
														0.00257562	0.000425884	0.00257552	-0.000522109	0.00257562	0.000140679
														0.00257693	0.000425605	0.00257682	-0.000521983	0.00257693	0.000142078
														0.00257823	0.000425322	0.00257813	-0.000521883	0.00257823	0.000143465
														0.00257953	0.000425034	0.00257943	-0.000521808	0.00257953	0.00014484
														0.00258083	0.000424742	0.00258073	-0.000521743	0.00258083	0.0001462
														0.00258214	0.000424446	0.00258203	-0.000521659	0.00258214	0.000147517
														0.00258344	0.000424117	0.00258333	-0.0005216	0.00258344	0.000148838
														0.00258474	0.000423783	0.00258464	-0.000521536	0.00258474	0.000150143
														0.00258604	0.000423403	0.00258594	-0.000521453	0.00258604	0.000151434
														0.00258734	0.000423049	0.00258724	-0.000521381	0.00258734	0.000152712
														0.00258865	0.000422705	0.00258854	-0.000521334	0.00258865	0.000154022
														0.00258995	0.000422359	0.00258984	-0.000521313	0.00258995	0.000155345
														0.00259125	0.000422025	0.00259115	-0.000521272	0.00259125	0.000156638
														0.00259255	0.000421675	0.00259245	-0.000521196	0.00259255	0.000157938
														0.00259385	0.000421352	0.00259375	-0.000521071	0.00259385	0.000159241
														0.00259516	0.000421026	0.00259505	-0.000520911	0.00259516	0.000160511
														0.00259646	0.000420671	0.00259635	-0.000520785	0.00259646	0.000161783
[truncated: 1,891 more rows]

## Sheet: Supplementary figure1
supplementary figure 1
figure 1b			figure 1c							figure 1d
			Wavelength	0	30	45	60	90		Wavelength	0	30	45	60	90
mean	SD		450.455	0.00345683	0.00568471	0.00427704	0.00664458	0.001958		450.455	0.0014405	0.00399455	0.00367572	0.00278087	0.00332022
4.3016	0.72814		451.245	0.00372773	0.00580333	0.00425616	0.0067204	0.00234034		451.245	0.00137836	0.0046227	0.00376316	0.00294488	0.00351801
32.3142	0.47435		452.034	0.00450748	0.00573313	0.00377566	0.00662085	0.00259352		452.034	0.00157393	0.00523921	0.0038397	0.00337428	0.00362914
65.432	2.43022		452.823	0.00590813	0.00572104	0.00308151	0.00642157	0.00272629		452.823	0.00190564	0.00592743	0.00381114	0.003986	0.00370331
94.416	5.12694		453.613	0.00767454	0.00594332	0.00246328	0.00618558	0.00284778		453.613	0.00226255	0.00661583	0.00359035	0.0046249	0.00376316
			454.402	0.00931918	0.00641708	0.00207837	0.00596267	0.00305761		454.402	0.00259169	0.00719591	0.00327251	0.00518062	0.00383859
			455.191	0.0103641	0.0069857	0.00194336	0.00580673	0.0033995		455.191	0.00288751	0.00762624	0.00313713	0.0056343	0.00396398
			455.98	0.0105249	0.00738225	0.0020384	0.00577988	0.00388275		455.98	0.00314964	0.00790775	0.00343503	0.0060021	0.0041307
			456.77	0.00981742	0.00736974	0.00236927	0.00594207	0.00450322		456.77	0.0033464	0.00799159	0.00415142	0.0062551	0.0042586
			457.559	0.00856738	0.00690315	0.00292173	0.00632683	0.00521753		457.559	0.00341766	0.00775428	0.00497316	0.0063078	0.00423572
			458.347	0.00725803	0.00619341	0.00359317	0.00689287	0.00590811		458.347	0.00332748	0.00707834	0.0054964	0.00608214	0.00399896
			459.136	0.00625904	0.00559539	0.00421211	0.00747861	0.00640886		459.136	0.00312083	0.00594914	0.00549326	0.00557902	0.00358404
			459.925	0.00564412	0.00539036	0.00464054	0.00783451	0.00659452		459.925	0.00290681	0.00447274	0.00501938	0.00489477	0.00310439
			460.714	0.00525443	0.00563263	0.00484842	0.00776337	0.00645762		460.714	0.00275938	0.00282385	0.00430578	0.00417773	0.00268608
			461.503	0.00492862	0.00616514	0.00488754	0.0072765	0.00610692		461.503	0.00263956	0.00120308	0.003574	0.00356564	0.00242059
			462.291	0.00467753	0.00675222	0.00481822	0.00662363	0.00570056		462.291	0.00244043	-0.000164952	0.00295011	0.00314771	0.00236216
			463.08	0.00466574	0.00719914	0.00468545	0.00614972	0.00537431		463.08	0.00211285	-0.00104308	0.00250965	0.0029648	0.00253718
			463.868	0.00504632	0.00739442	0.00454847	0.00608049	0.00520106		463.868	0.00172911	-0.00124905	0.0023379	0.00302536	0.00292726
			464.657	0.00580356	0.00731579	0.0044862	0.00640041	0.0051788		464.657	0.00141773	-0.000747408	0.00250195	0.00330682	0.00344003
			465.445	0.00672647	0.00704409	0.00455096	0.00690954	0.00524094		465.445	0.00124797	0.000305493	0.00296138	0.00373832	0.00391404
			466.233	0.00751346	0.00674538	0.00473784	0.00739509	0.00529315		466.233	0.00117829	0.0015961	0.00352915	0.00419244	0.00417437
			467.021	0.00791245	0.00657274	0.00501963	0.00776357	0.00526942		467.021	0.00110133	0.00275308	0.00395004	0.00451663	0.00411139
			467.809	0.00781823	0.00655475	0.00539414	0.00803854	0.00517398		467.809	0.000940127	0.00348283	0.00405376	0.00460303	0.00374256
			468.597	0.00732005	0.0066032	0.00586556	0.00827197	0.00507474		468.597	0.00072492	0.00369196	0.00386575	0.00445356	0.00322321
			469.385	0.0066948	0.00664488	0.00637632	0.00848115	0.00505035		469.385	0.00058845	0.00351468	0.00358501	0.00418429	0.00278647
			470.173	0.00629972	0.00671681	0.00678228	0.00865234	0.00513417		470.173	0.000667968	0.00319962	0.0034473	0.00395302	0.0026302
			470.961	0.00636945	0.00690737	0.00691958	0.00876361	0.00529986		470.961	0.000992354	0.00293578	0.00358525	0.00386031	0.002816
			471.749	0.00685711	0.00723085	0.00671493	0.00879001	0.00549138		471.749	0.0014675	0.00276895	0.00398052	0.0039017	0.00325093
			472.537	0.00747915	0.00760459	0.00625255	0.0087144	0.00566412		472.537	0.0019743	0.00266253	0.00450392	0.00399983	0.00376173
			473.324	0.00794425	0.00794754	0.00574668	0.00856188	0.00580999		473.324	0.00246217	0.0025992	0.00498188	0.00407318	0.00419722
			474.112	0.00815983	0.00825736	0.00543195	0.00841465	0.00596444		474.112	0.002933	0.00260592	0.0052587	0.00408169	0.00448296
			474.899	0.00824591	0.00856998	0.00544001	0.00836176	0.00619609		474.899	0.00335857	0.00270845	0.00525666	0.00403171	0.00460996
			475.687	0.0083935	0.00887401	0.00574412	0.00842202	0.0065694		475.687	0.00365873	0.00289517	0.0050104	0.00395837	0.00459859
			476.474	0.00872536	0.00909808	0.00620257	0.00852861	0.00708922		476.474	0.00377632	0.00312109	0.00463529	0.00390409	0.00447898
			477.261	0.00924329	0.00917362	0.00665443	0.00860021	0.00766745		477.261	0.00374905	0.00332907	0.00424839	0.00390112	0.00429062
			478.049	0.00983578	0.00908604	0.00699187	0.00862182	0.00814884		478.049	0.00368252	0.00347634	0.0039186	0.00396273	0.00408168
			478.836	0.0103199	0.00887474	0.00717282	0.00865164	0.00838573		478.836	0.00365439	0.0035625	0.00368183	0.00408143	0.00389802
			479.623	0.0105342	0.00861565	0.00719626	0.00875692	0.0083121		479.623	0.00365668	0.00363083	0.00356908	0.00422679	0.00376877
			480.41	0.0104603	0.00840603	0.00708107	0.00895145	0.00797201		480.41	0.00362932	0.00372444	0.00359035	0.00434407	0.00369773
			481.197	0.0102731	0.00832868	0.00686274	0.00918761	0.00749541		481.197	0.0035382	0.00383518	0.00370006	0.00436731	0.00366472
			481.984	0.0102383	0.00839867	0.00659255	0.00939257	0.00704428		481.984	0.00341829	0.00390393	0.00381342	0.00425361	0.00363694
			482.77	0.010511	0.00854445	0.00632553	0.00950773	0.00675551		482.77	0.00334825	0.00387644	0.00387917	0.00401816	0.00358678
			483.557	0.0110021	0.00865267	0.00610455	0.00950989	0.00669551		483.557	0.0033865	0.00375611	0.00392957	0.00373637	0.0035063
			484.344	0.0114403	0.00863755	0.00595584	0.00941761	0.00683839		484.344	0.00352415	0.00359592	0.00404073	0.0035003	0.00340728
			485.13	0.0115834	0.00848104	0.00590024	0.009286	0.0070827		485.13	0.00368699	0.00343607	0.00423653	0.00335931	0.00330699
			485.917	0.0113999	0.00823703	0.00596771	0.00918443	0.00730836		485.917	0.00377594	0.00325742	0.00443748	0.00329512	0.00321402
			486.703	0.0110656	0.00801969	0.00619548	0.0091619	0.00744402		486.703	0.00371325	0.00301089	0.00451143	0.00325416	0.00312879
			487.49	0.010801	0.0079758	0.00659995	0.00922573	0.00749681		487.49	0.00347293	0.00269679	0.00437977	0.00320616	0.00305768
			488.276	0.0107132	0.00822791	0.00713885	0.00935533	0.00752218		488.276	0.00309373	0.00240033	0.00408177	0.0031729	0.00302328
			489.062	0.0107683	0.00880445	0.00770283	0.00953776	0.00756274		489.062	0.00267587	0.00223469	0.00374533	0.00320328	0.00305472
			489.849	0.0108737	0.00960517	0.00816067	0.00978432	0.00761277		489.849	0.00235489	0.00225029	0.0034978	0.00332449	0.00316327
			490.635	0.0109656	0.0104378	0.00843251	0.0101056	0.00763564		490.635	0.00224867	0.00240477	0.00339309	0.0035161	0.00332656
			491.421	0.0110409	0.0111107	0.00852998	0.0104714	0.00760727		491.421	0.00239522	0.0026134	0.00340426	0.00372238	0.00349773
			492.207	0.011141	0.0115223	0.00852982	0.0108035	0.00753774		492.207	0.00272084	0.00281733	0.0034715	0.00388316	0.003631
			492.993	0.011313	0.0116929	0.00851086	0.0110209	0.00745548		492.993	0.00307109	0.00300846	0.00355575	0.0039596	0.00370388
			493.778	0.0115666	0.0117244	0.00851301	0.0110994	0.00738258		493.778	0.00329214	0.00320768	0.00365394	0.00394453	0.0037255
			494.564	0.011857	0.0117272	0.00854221	0.0110926	0.00733577		494.564	0.00330795	0.00343009	0.00377272	0.00385515	0.00372951
			495.35	0.0121099	0.0117664	0.00859589	0.0110883	0.00734767		495.35	0.00314617	0.0036663	0.00389652	0.00371614	0.00375343
			496.135	0.0122645	0.0118508	0.00867384	0.0111347	0.0074674		496.135	0.00290968	0.00388797	0.00398767	0.00355228	0.0038154
			496.921	0.0122927	0.0119612	0.00877005	0.0112032	0.00772184		496.921	0.00271808	0.00406848	0.00401874	0.00339806	0.0039074
			497.707	0.0121961	0.0120889	0.00886751	0.011225	0.00807756		497.707	0.0026452	0.00420193	0.00400265	0.00330157	0.00401052
			498.492	0.0120128	0.0122532	0.00895206	0.0111633	0.00845724		498.492	0.00268152	0.0043084	0.00399257	0.00329969	0.00411434
			499.277	0.011838	0.0124755	0.00903653	0.0110503	0.00880249		499.277	0.00275308	0.00442414	0.00405388	0.00338233	0.00421904
			500.063	0.0118176	0.0127353	0.00916958	0.0109575	0.00911562		500.063	0.0027953	0.00457968	0.004228	0.00348896	0.00432168
			500.848	0.0120798	0.0129612	0.00940994	0.0109434	0.00943587		500.848	0.00282491	0.0047728	0.00450543	0.00354918	0.00440763
			501.633	0.01263	0.0130765	0.00977559	0.0110262	0.0097808		501.633	0.00293819	0.00495681	0.00482144	0.00353015	0.00446206
			502.418	0.0132942	0.0130551	0.0102096	0.0111936	0.0101165		502.418	0.00322363	0.00506631	0.00508068	0.00344979	0.00449023
			503.203	0.0137907	0.0129381	0.0106011	0.0114288	0.0103805		503.203	0.00366303	0.00506906	0.0052002	0.00335544	0.00452094
			503.988	0.0139135	0.0128143	0.0108524	0.0117274	0.0105258		503.988	0.00411729	0.00499465	0.00514764	0.00329563	0.00458387
			504.773	0.0136863	0.0127892	0.0109387	0.0120956	0.0105451		504.773	0.00441892	0.00490573	0.00495717	0.00330147	0.00468172
			505.558	0.0133435	0.012946	0.0109136	0.0125298	0.0104641		505.558	0.00449092	0.00484039	0.00471751	0.00337435	0.00478536
			506.342	0.0131498	0.0132898	0.0108671	0.0129921	0.010324		506.342	0.00438962	0.00479025	0.00453515	0.00348321	0.00485692
			507.127	0.0132255	0.0137153	0.0108762	0.0134055	0.0101745		507.127	0.00424809	0.00473639	0.00448714	0.00358557	0.00488004
			507.911	0.0135266	0.0140546	0.0109794	0.0136862	0.010073		507.911	0.00418379	0.00469429	0.00459034	0.00366486	0.00487216
			508.696	0.0139475	0.0141876	0.0111757	0.0137959	0.0100758		508.696	0.00424303	0.00471082	0.00480687	0.00374661	0.00487083
			509.48	0.0144043	0.0141216	0.0114345	0.0137696	0.0102158		509.48	0.00439938	0.00482006	0.00507759	0.0038716	0.00490859
			510.265	0.0148311	0.0139663	0.0117092	0.0136903	0.0104826		510.265	0.00458023	0.00501318	0.00535338	0.00405412	0.00499758
			511.049	0.0151605	0.0138439	0.0119538	0.0136318	0.0108264		511.049	0.00469907	0.00524778	0.00560051	0.00426735	0.00512876
			511.833	0.0153651	0.0138229	0.0121391	0.0136192	0.0111818		511.833	0.00468922	0.00546954	0.00578508	0.00446003	0.00527423
			512.617	0.0155117	0.013915	0.0122591	0.0136378	0.0114944		512.617	0.00453577	0.00562217	0.00586461	0.00457903	0.0053897
			513.401	0.0157286	0.0140977	0.0123251	0.013671	0.0117351		513.401	0.0042905	0.0056618	0.00580955	0.00458637	0.00542983
			514.186	0.0160866	0.0143302	0.0123537	0.0137306	0.0119053		514.186	0.00405574	0.00558846	0.00564142	0.00447707	0.00537804
			514.969	0.0165184	0.014567	0.0123595	0.0138505	0.0120327		514.969	0.00394085	0.00546019	0.00544422	0.00429198	0.00526433
			515.753	0.0168697	0.0147783	0.0123583	0.0140544	0.0121549		515.753	0.00401345	0.00535283	0.00532138	0.00410433	0.00514693
			516.537	0.0170336	0.0149582	0.0123742	0.014326	0.0122928		516.537	0.00426994	0.00529471	0.00532585	0.00397795	0.00507117
			517.321	0.0170351	0.0151143	0.0124336	0.0146089	0.0124349		517.321	0.00463807	0.00524777	0.00542294	0.00393021	0.00504289
			518.105	0.0169975	0.0152551	0.0125488	0.0148423	0.0125493		518.105	0.00500736	0.00515582	0.00551767	0.00393314	0.0050366
			518.888	0.0170423	0.015392	0.0127132	0.0150026	0.0126163		518.888	0.00527277	0.00500332	0.00552236	0.00394751	0.00502569
			519.672	0.0172128	0.0155422	0.0129213	0.0151168	0.0126494		519.672	0.00537461	0.00482634	0.00541355	0.00395444	0.00500944
			520.455	0.0174667	0.0157126	0.0131857	0.0152373	0.0126862		520.455	0.00531999	0.00468186	0.00524321	0.00396118	0.00501765
			521.239	0.0177198	0.0158861	0.0135217	0.0154031	0.0127612		521.239	0.0051737	0.00461714	0.00510333	0.0039868	0.00508832
			522.022	0.0178991	0.016037	0.0139125	0.0156177	0.0128869		522.022	0.00501868	0.00465534	0.00507172	0.00404495	0.00523214
			522.805	0.0179781	0.0161642	0.0142973	0.0158512	0.013052		522.805	0.00490799	0.00478674	0.00517545	0.00413362	0.00541313
			523.588	0.0179829	0.0162943	0.0146012	0.0160548	0.0132301		523.588	0.00484292	0.00496768	0.00538804	0.00423468	0.00556768
			524.371	0.0179716	0.0164437	0.0147799	0.0161824	0.0133874		524.371	0.00479241	0.00514315	0.00564759	0.00432254	0.00564959
			525.154	0.0179976	0.0165822	0.0148407	0.016215	0.0134904		525.154	0.00473261	0.00528555	0.00587908	0.00437656	0.00566065
			525.937	0.0180763	0.016648	0.0148259	0.0161765	0.0135198		525.937	0.00467334	0.00541351	0.00602212	0.00438995	0.00563972
			526.72	0.0181837	0.0166049	0.0147821	0.0161204	0.0134859		526.72	0.00465846	0.00556849	0.00606293	0.00437265	0.00562565
			527.503	0.0182896	0.0164856	0.014745	0.0160965	0.0134348		527.503	0.00474451	0.00577167	0.00604507	0.00434923	0.00563323
			528.286	0.0183951	0.0163773	0.0147468	0.0161273	0.013432		528.286	0.0049627	0.00600346	0.0060364	0.00435052	0.00565999
			529.068	0.0185383	0.016363	0.0148189	0.016214	0.0135278		529.068	0.005281	0.00622052	0.00607473	0.00439898	0.00570488
			529.851	0.0187631	0.0164707	0.0149773	0.0163545	0.0137249		529.851	0.00560229	0.00638468	0.00614292	0.00449414	0.0057716
			530.634	0.0190713	0.016673	0.0152064	0.0165512	0.0139725		530.634	0.00581728	0.00647167	0.00619177	0.00460719	0.00585432
			531.416	0.0193912	0.0169228	0.0154665	0.0168006	0.0141977		531.416	0.00587382	0.00646107	0.00617813	0.0046887	0.00592743
			532.198	0.0195933	0.0171783	0.0157227	0.0170758	0.0143498		532.198	0.00580011	0.0063351	0.00608168	0.00468632	0.00595625
			532.981	0.0195589	0.017396	0.0159676	0.0173175	0.0144244		532.981	0.00566722	0.00609894	0.00590332	0.00456803	0.00592149
			533.763	0.0192613	0.0175235	0.0162132	0.0174491	0.0144478		533.763	0.00553794	0.00580134	0.00567008	0.00434504	0.00583467
			534.545	0.0187955	0.0175277	0.0164583	0.0174194	0.0144408		534.545	0.00544867	0.00552676	0.00544644	0.00408109	0.0057305
			535.327	0.0183278	0.0174389	0.016666	0.0172443	0.0144		535.327	0.00542131	0.00535573	0.00532115	0.00387284	0.00564333
			536.109	0.0180045	0.0173548	0.01678	0.0170093	0.0143141		536.109	0.00547022	0.00532077	0.00535597	0.00380223	0.00558759
			536.891	0.0178853	0.0173879	0.0167696	0.0168221	0.0141932		536.891	0.00558783	0.00539393	0.00553533	0.00389139	0.00555735
			537.673	0.0179439	0.0175992	0.0166549	0.0167516	0.0140786		537.673	0.00572988	0.00551634	0.00577116	0.0040959	0.0055443
			538.455	0.0181183	0.0179694	0.016485	0.0168033	0.0140238		538.455	0.00582948	0.00563966	0.00596324	0.00433893	0.00555528
			539.237	0.0183563	0.0184142	0.0162969	0.0169405	0.0140611		539.237	0.00583932	0.00573927	0.00605754	0.00455212	0.0056064
			540.018	0.0186214	0.0188229	0.0161035	0.0171165	0.0141766		540.018	0.00576549	0.0057981	0.00605615	0.00469319	0.00569463
			540.8	0.0188742	0.0191028	0.0159195	0.0172897	0.0143163		540.8	0.00565885	0.00579731	0.00599047	0.00474377	0.0057805
			541.582	0.0190649	0.0192159	0.0157843	0.0174201	0.014422		541.582	0.00557138	0.00573237	0.00589441	0.0047059	0.00581183
			542.363	0.0191508	0.019189	0.0157489	0.0174723	0.0144713		542.363	0.00552049	0.00562751	0.00578994	0.00459974	0.00577024
			543.145	0.019116	0.0190837	0.0158355	0.0174269	0.0144867		543.145	0.00549541	0.00551838	0.00567838	0.00445462	0.00568973
			543.926	0.0189754	0.0189487	0.0160111	0.0172882	0.0145041		543.926	0.00549304	0.00541924	0.00554298	0.00429745	0.00562756
			544.707	0.0187678	0.0187965	0.0162023	0.0170798	0.0145354		544.707	0.00553763	0.00531923	0.00537345	0.00415248	0.00562277
			545.488	0.0185505	0.018623	0.016346	0.0168386	0.0145626		545.488	0.00565709	0.00521672	0.00519656	0.00405035	0.00568228
			546.269	0.0183915	0.0184368	0.0164354	0.0166095	0.0145654		546.269	0.00584046	0.00514779	0.00507576	0.00402629	0.005792
			547.05	0.0183489	0.0182585	0.0165159	0.0164371	0.0145461		547.05	0.0060262	0.0051668	0.00506735	0.00409739	0.00592502
			547.831	0.0184438	0.0180944	0.0166335	0.0163467	0.0145212		547.831	0.00614015	0.00529453	0.00517003	0.0042399	0.00604081
			548.612	0.0186504	0.017928	0.0167888	0.016332	0.0144928		548.612	0.00614739	0.00549087	0.00531974	0.00439708	0.00609414
			549.393	0.0189069	0.0177429	0.0169421	0.016363	0.0144351		549.393	0.00606723	0.00568117	0.00543934	0.00451814	0.00606044
			550.174	0.0191349	0.017548	0.0170554	0.0164121	0.0143177		550.174	0.00594117	0.00580735	0.00549741	0.00459336	0.00595653
			550.955	0.0192609	0.0173756	0.0171226	0.016473	0.0141385		550.955	0.00579558	0.00585519	0.00552255	0.00465171	0.00583395					450.455		450.455		450.455		450.455
			551.735	0.0192432	0.0172651	0.0171599	0.0165543	0.0139337		551.735	0.00564285	0.00584404	0.00556631	0.00472536	0.00574904					451.245		451.245		451.245		451.245
			552.516	0.0190977	0.0172504	0.0171768	0.0166617	0.0137581		552.516	0.00551162	0.00580139	0.00565607	0.0048163	0.00573474					452.034		452.034		452.034		452.034
			553.296	0.0188979	0.0173521	0.017161	0.0167869	0.0136565		553.296	0.0054547	0.00574595	0.00577922	0.00489442	0.00579144					452.823		452.823		452.823		452.823
			554.077	0.0187434	0.0175638	0.0170896	0.0169119	0.0136454		554.077	0.00550959	0.00568358	0.00590255	0.00492344	0.00589361					453.613		453.613		453.613		453.613
			554.857	0.018714	0.0178421	0.0169526	0.0170186	0.0137087		554.857	0.0056514	0.00561138	0.00600135	0.00488969	0.00600222					454.402		454.402		454.402		454.402
			555.637	0.0188294	0.0181184	0.0167659	0.0170911	0.0138068		555.637	0.00579654	0.00552874	0.00607618	0.00481249	0.0060806					455.191		455.191		455.191		455.191
			556.417	0.0190261	0.0183344	0.0165643	0.0171097	0.0138974		556.417	0.00586106	0.00545208	0.00615025	0.00473285	0.00611332					455.98		455.98		455.98		455.98
			557.198	0.0191746	0.0184721	0.0163871	0.0170477	0.0139557		557.198	0.00581879	0.00541878	0.00625007	0.00469014	0.00611714					456.77		456.77		456.77		456.77
			557.978	0.019151	0.0185524	0.0162674	0.0168855	0.0139785		557.978	0.00570919	0.0054656	0.00638016	0.00470132	0.00613012					457.559		457.559		457.559		457.559
			558.758	0.0189293	0.0186056	0.0162276	0.0166384	0.0139683		558.758	0.00559931	0.00559107	0.00651137	0.00475569	0.00618193					458.347		458.347		458.347		458.347
			559.538	0.0186147	0.0186441	0.0162713	0.0163711	0.0139194		559.538	0.00554035	0.00573848	0.00659598	0.00482845	0.00626888					459.136		459.136		459.136		459.136
			560.317	0.0183728	0.0186651	0.0163757	0.0161713	0.0138253		560.317	0.0055486	0.00582693	0.00659783	0.00490139	0.00635688					459.925		459.925		459.925		459.925
			561.097	0.0183059	0.0186727	0.0165004	0.0160964	0.013699		561.097	0.00561134	0.00580977	0.00651076	0.00497203	0.00640961					460.714		460.714		460.714		460.714
			561.877	0.018387	0.0186897	0.0166137	0.0161372	0.0135784		561.877	0.00570413	0.00570623	0.00635486	0.0050433	0.00641583					461.503		461.503		461.503		461.503
			562.656	0.0185056	0.018743	0.0167153	0.0162318	0.0135059		562.656	0.0058053	0.00557867	0.0061651	0.00510727	0.00639278					462.291		462.291		462.291		462.291
			563.436	0.0185754	0.0188333	0.0168243	0.0163112	0.0134986		563.436	0.00589826	0.00548526	0.00598606	0.00514507	0.00636827					463.08		463.08		463.08		463.08
			564.216	0.0186034	0.018915	0.0169438	0.016335	0.0135359		564.216	0.0059645	0.00545509	0.00586635	0.00514691	0.00636106					463.868		463.868		463.868		463.868
			564.995	0.0186668	0.0189087	0.0170384	0.0162957	0.0135756		564.995	0.00598264	0.00549384	0.00584195	0.00512898	0.00637269					464.657		464.657		464.657		464.657
			565.774	0.0188366	0.0187531	0.0170536	0.0162043	0.0135833		565.774	0.0059432	0.0055941	0.00591695	0.00512316	0.00638905					465.445		465.445		465.445		465.445
			566.553	0.0191205	0.0184662	0.016961	0.0160793	0.0135513		566.553	0.00586458	0.00573575	0.00606178	0.00514772	0.00638776					466.233		466.233		466.233		466.233
			567.333	0.0194663	0.0181589	0.0167882	0.0159444	0.0134938		567.333	0.00578785	0.00588744	0.00623316	0.00519123	0.00635185					467.021		467.021		467.021		467.021
			568.112	0.0198021	0.0179712	0.0166042	0.0158265	0.0134266		568.112	0.00575057	0.00601981	0.00639691	0.0052262	0.00628564					467.809		467.809		467.809		467.809
			568.891	0.0200738	0.0179741	0.0164702	0.015748	0.0133527		568.891	0.00576507	0.00612271	0.006536	0.0052353	0.00621941					468.597		468.597		468.597		468.597
			569.67	0.0202582	0.0181235	0.0163973	0.0157204	0.0132639		569.67	0.00581983	0.00621255	0.00664687	0.00522372	0.00619391					469.385		469.385		469.385		469.385
			570.449	0.0203545	0.0183043	0.0163444	0.0157398	0.0131509		570.449	0.00589642	0.00632302	0.00673667	0.00521282	0.00623467					470.173		470.173		470.173		470.173
			571.228	0.0203712	0.0184187	0.0162571	0.0157832	0.0130093		571.228	0.00598319	0.00648143	0.00682201	0.00522785	0.00633592					470.961		470.961		470.961		470.961
			572.006	0.0203199	0.0184387	0.0161163	0.0158083	0.0128437		572.006	0.00607983	0.00668332	0.00691915	0.00528821	0.0064637					471.749		471.749		471.749		471.749
			572.785	0.0202219	0.0183917	0.015958	0.0157647	0.012674		572.785	0.00619702	0.00688664	0.00702637	0.00539844	0.00657197					472.537		472.537		472.537		472.537
			573.564	0.0201132	0.0183112	0.0158489	0.0156199	0.0125367		573.564	0.00634938	0.00703647	0.00711585	0.00554022	0.00662275					473.324		473.324		473.324		473.324
			574.342	0.0200343	0.0182072	0.015838	0.0153794	0.0124636		574.342	0.0065398	0.00710278	0.00714945	0.00567426	0.00660368					474.112		474.112		474.112		474.112
			575.121	0.0200057	0.018076	0.0159207	0.0150846	0.0124507		575.121	0.00674785	0.00709654	0.00710768	0.00575809	0.00653516					474.899		474.899		474.899		474.899
			575.899	0.0200112	0.0179331	0.016047	0.0147919	0.012449		575.899	0.00694059	0.00705059	0.00700434	0.00576869	0.00646012					475.687		475.687		475.687		475.687
			576.677	0.0200095	0.0178306	0.0161603	0.0145493	0.0123961		576.677	0.0071005	0.00698764	0.00687294	0.00571124	0.00641958					476.474		476.474		476.474		476.474
			577.456	0.0199755	0.0178421	0.0162299	0.0143839	0.012263		577.456	0.00723907	0.00690825	0.00674155	0.00560839	0.00642922					477.261		477.261		477.261		477.261
			578.234	0.0199336	0.0180188	0.0162505	0.0142982	0.0120742		578.234	0.00737595	0.00680639	0.00662297	0.00548442	0.0064731					478.049		478.049		478.049		478.049
			579.012	0.0199452	0.0183402	0.0162228	0.0142687	0.0118844		579.012	0.00750419	0.00669142	0.0065241	0.00535825	0.00651892					478.836		478.836		478.836		478.836
			579.79	0.0200532	0.0187003	0.0161439	0.0142486	0.0117383		579.79	0.00758107	0.00659298	0.00645496	0.00524362	0.00654291					479.623		479.623		479.623		479.623
			580.568	0.0202334	0.0189494	0.0160206	0.0141795	0.0116462		580.568	0.00755706	0.00654572	0.00642426	0.00514797	0.0065441					480.41		480.41		480.41		480.41
			581.346	0.0204034	0.0189766	0.0158867	0.0140173	0.0115917		581.346	0.00741485	0.00656757	0.00643183	0.00507127	0.00653754					481.197		481.197		481.197		481.197
			582.124	0.0204781	0.0187735	0.0157957	0.0137595	0.0115551		582.124	0.0071832	0.00664611	0.00647205	0.00501175	0.00653697					481.984		481.984		481.984		481.984
			582.901	0.0204171	0.0184332	0.0157874	0.0134504	0.0115303		582.901	0.00691934	0.00674119	0.00654299	0.00497563	0.00654526					482.77		482.77		482.77		482.77
			583.679	0.0202275	0.0180893	0.0158531	0.0131522	0.0115219		583.679	0.00668209	0.00680467	0.00664471	0.00497806	0.00655759					483.557		483.557		483.557		483.557
			584.457	0.0199413	0.0178492	0.0159336	0.0129069	0.0115293		584.457	0.00651479	0.00680767	0.00676552	0.00503019	0.00656701					484.344		484.344		484.344		484.344
			585.234	0.0196039	0.0177601	0.0159536	0.0127241	0.0115368		585.234	0.00643794	0.00675519	0.00687412	0.00512395	0.00656494					485.13		485.13		485.13		485.13
			586.012	0.0192801	0.0178102	0.0158619	0.0126015	0.0115172		586.012	0.00644461	0.00667547	0.00693217	0.00523072	0.00654157					485.917		485.917		485.917		485.917
			586.789	0.0190501	0.0179422	0.0156447	0.0125459	0.0114457		586.789	0.00650239	0.00659412	0.00691961	0.0053168	0.00649271					486.703		486.703		486.703		486.703
			587.566	0.0189808	0.0180731	0.0153167	0.012566	0.0113122		587.566	0.00656874	0.00651876	0.00685187	0.0053639	0.00642948					487.49		487.49		487.49		487.49
			588.344	0.0190913	0.0181224	0.0149189	0.0126479	0.0111279		588.344	0.00661393	0.00644727	0.0067748	0.00537937	0.00637945					488.276		488.276		488.276		488.276
			589.121	0.0193396	0.01804	0.0145243	0.0127505	0.0109269		589.121	0.00663506	0.00638668	0.00673944	0.00539014	0.00637257					489.062		489.062		489.062		489.062
			589.898	0.0196436	0.0178227	0.0142263	0.0128323	0.0107578		589.898	0.00665225	0.00635816	0.00677316	0.00542502	0.00641956					489.849		489.849		489.849		489.849
			590.675	0.0199274	0.0175187	0.0141004	0.0128834	0.0106632		590.675	0.00669146	0.00638025	0.00686636	0.00549597	0.00650061					490.635		490.635		490.635		490.635
			591.452	0.0201643	0.0172222	0.0141699	0.0129248	0.0106554		591.452	0.00676483	0.00644833	0.0069824	0.00558888	0.00657526					491.421		491.421		491.421		491.421
			592.229	0.0203773	0.0170464	0.0144049	0.0129778	0.0107049		592.229	0.00686081	0.00653328	0.00708041	0.00566992	0.00660619					492.207		492.207		492.207		492.207
			593.006	0.0205932	0.0170652	0.0147446	0.0130386	0.0107558		593.006	0.00695252	0.00660222	0.00713504	0.00570746	0.00657904					492.993		492.993		492.993		492.993
			593.782	0.0207944	0.0172563	0.0151146	0.0130857	0.0107571		593.782	0.00701864	0.00664209	0.0071446	0.00569822	0.00650763					493.778		493.778		493.778		493.778
			594.559	0.0209273	0.0175037	0.0154375	0.0131087	0.0106905		594.559	0.00705812	0.00666762	0.00712801	0.00567726	0.00642573					494.564		494.564		494.564		494.564
			595.336	0.0209585	0.0176745	0.0156495	0.0131241	0.0105787		595.336	0.00708701	0.00671101	0.00711413	0.00569743	0.00637238					495.35		495.35		495.35		495.35
			596.112	0.0209171	0.0177138	0.0157199	0.0131586	0.0104689		596.112	0.00712439	0.00680145	0.00712748	0.00578904	0.00637678					496.135		496.135		496.135		496.135
			596.889	0.0208767	0.0176708	0.0156581	0.013216	0.0104029		596.889	0.0071802	0.00694548	0.00717557	0.00593344	0.00644823					496.921		496.921		496.921		496.921
			597.665	0.0208981	0.0176343	0.0155039	0.0132614	0.0103918		597.665	0.00724947	0.00711827	0.00724269	0.00607614	0.00657415					497.707		497.707		497.707		497.707
			598.441	0.0209821	0.0176465	0.015314	0.0132428	0.0104125		598.441	0.00731351	0.00727265	0.00729446	0.0061685	0.00672501					498.492		498.492		498.492		498.492
			599.217	0.0210673	0.0176783	0.0151475	0.0131327	0.0104261		599.217	0.00734966	0.00736345	0.00729683	0.00620011	0.00686241					499.277		499.277		499.277		499.277
			599.994	0.0210725	0.0176801	0.0150434	0.0129517	0.0104002		599.994	0.00734512	0.00737438	0.00724362	0.00619694	0.00694878					500.063		500.063		500.063		500.063
			600.77	0.020963	0.0176424	0.0150015	0.012756	0.0103209		600.77	0.00730278	0.00733111	0.00717164	0.00619423	0.0069591					500.848		500.848		500.848		500.848
			601.546	0.0207926	0.0176041	0.0149849	0.0126066	0.0101933		601.546	0.00723545	0.00728992	0.00714193	0.00621077	0.00689182					501.633		501.633		501.633		501.633
			602.322	0.0206782	0.0176079	0.0149491	0.0125482	0.0100337		602.322	0.00716002	0.00730503	0.00719348	0.00624057	0.00677273					502.418		502.418		502.418		502.418
			603.098	0.0207154	0.0176537	0.0148749	0.0126006	0.00986104		603.098	0.00709857	0.00739446	0.00730853	0.00626089	0.00664702					503.203		503.203		503.203		503.203
			603.873	0.0209033	0.0176925	0.0147806	0.0127522	0.00969292		603.873	0.00707644	0.00752939	0.00742502	0.00624778	0.00656137					503.988		503.988		503.988		503.988
			604.649	0.0211427	0.0176608	0.0147052	0.0129535	0.00954917		604.649	0.00710758	0.00765515	0.00748626	0.00619041	0.00654344					504.773		504.773		504.773		504.773
			605.425	0.0213033	0.0175243	0.0146818	0.0131256	0.00945601		605.425	0.00717846	0.00772592	0.00748022	0.00609675	0.00659005					505.558		505.558		505.558		505.558
			606.2	0.0213013	0.0173	0.0147188	0.0131942	0.00943843		606.2	0.00725153	0.0077271	0.00743519	0.0059891	0.00667277					506.342		506.342		506.342		506.342
			606.976	0.0211365	0.017052	0.0148003	0.013132	0.00950034		606.976	0.00728931	0.0076735	0.00738616	0.00589365	0.006758					507.127		507.127		507.127		507.127
			607.751	0.0208839	0.0168685	0.0148973	0.0129784	0.00961004		607.751	0.00727669	0.00759101	0.00734955	0.00582976	0.00682465					507.911		507.911		507.911		507.911
			608.527	0.0206559	0.0168276	0.0149785	0.0128137	0.00971021		608.527	0.00722223	0.00749847	0.00732428	0.00580222	0.00686612					508.696		508.696		508.696		508.696
			609.302	0.0205496	0.0169596	0.0150201	0.0127041	0.00974884		609.302	0.0071451	0.00740169	0.00730709	0.00580008	0.00688163					509.48		509.48		509.48		509.48
			610.077	0.0205944	0.0172254	0.0150165	0.0126607	0.00970551		610.077	0.00706786	0.00730029	0.00730262	0.00580509	0.00687205					510.265		510.265		510.265		510.265
			610.852	0.0207334	0.0175255	0.0149905	0.0126441	0.00959316		610.852	0.00701929	0.00719905	0.00732007	0.00580536	0.0068435					511.049		511.049		511.049		511.049
			611.627	0.0208616	0.0177393	0.0149849	0.012606	0.00944109		611.627	0.00703153	0.00711504	0.00736305	0.00580269	0.006809					511.833		511.833		511.833		511.833
			612.402	0.0208967	0.0177716	0.0150289	0.0125263	0.00927949		612.402	0.00712064	0.00707715	0.00742479	0.00580839	0.00678232					512.617		512.617		512.617		512.617
			613.177	0.0208291	0.0175882	0.0151043	0.0124157	0.00913635		613.177	0.00726508	0.00711572	0.00749427	0.00583411	0.00676984					513.401		513.401		513.401		513.401
			613.952	0.020715	0.0172332	0.0151538	0.0122929	0.00903889		613.952	0.00740607	0.00724184	0.0075653	0.00588532	0.00676738					514.186		514.186		514.186		514.186
			614.727	0.0206273	0.016821	0.0151317	0.0121662	0.00900645		614.727	0.00747559	0.00742825	0.00763764	0.00595846	0.00676344					514.969		514.969		514.969		514.969
			615.502	0.0206034	0.0164928	0.0150484	0.0120415	0.00903398		615.502	0.00743306	0.00761484	0.00770966	0.00604189	0.00674793					515.753		515.753		515.753		515.753
			616.276	0.0206198	0.0163503	0.0149583	0.0119362	0.00908403		616.276	0.00728653	0.00774477	0.00777348	0.00612179	0.00672192					516.537		516.537		516.537		516.537
			617.051	0.0206086	0.016406	0.0149061	0.0118749	0.00910565		617.051	0.0070883	0.00780322	0.00781935	0.00618977	0.00669969					517.321		517.321		517.321		517.321
			617.825	0.0205132	0.0165909	0.0148921	0.0118629	0.00907124		617.825	0.00691005	0.00782274	0.00784325	0.00624511	0.00669746					518.105		518.105		518.105		518.105
			618.6	0.0203447	0.0168125	0.0148889	0.011869	0.00899735		618.6	0.00681066	0.00785093	0.00784777	0.00629088	0.00671848					518.888		518.888		518.888		518.888
			619.374	0.0201851	0.0170139	0.0148772	0.0118416	0.00892805		619.374	0.00681231	0.00791168	0.00783654	0.00633045	0.00675081					519.672		519.672		519.672		519.672
			620.148	0.0201269	0.0171852	0.0148593	0.0117532	0.00889824		620.148	0.00689755	0.00799247	0.00781112	0.00636887	0.00678112					520.455		520.455		520.455		520.455
			620.922	0.020203	0.0173322	0.0148469	0.0116332	0.0089112		620.922	0.007026	0.00806294	0.00777443	0.00641538	0.00680838					521.239		521.239		521.239		521.239
			621.697	0.0203718	0.0174476	0.0148471	0.0115565	0.00894489		621.697	0.00715474	0.0081038	0.00773398	0.00648019	0.00684128					522.022		522.022		522.022		522.022
			622.471	0.0205649	0.0175145	0.0148592	0.0115893	0.00897258		622.471	0.00724914	0.008121	0.00769919	0.00656479	0.00688362					522.805		522.805		522.805		522.805
			623.245	0.020749	0.0175331	0.014874	0.0117389	0.00897677		623.245	0.00728913	0.00813444	0.00767725	0.00665468	0.00692679					523.588		523.588		523.588		523.588
			624.018	0.0209478	0.017531	0.0148771	0.0119494	0.00894959		624.018	0.00727845	0.00815271	0.00767453	0.0067246	0.00695759					524.371		524.371		524.371		524.371
			624.792	0.0212036	0.017543	0.0148604	0.0121406	0.00888844		624.792	0.00724723	0.0081574	0.00770011	0.00675541	0.00696998					525.154		525.154		525.154		525.154
			625.566	0.0215113	0.0175785	0.0148331	0.0122527	0.00879732		625.566	0.00723318	0.00811377	0.00776256	0.00674892	0.00696671					525.937		525.937		525.937		525.937
			626.34	0.0217848	0.0176126	0.0148147	0.0122642	0.00869287		626.34	0.00725154	0.00800197	0.00786101	0.00672731	0.00695265					526.72		526.72		526.72		526.72
			627.113	0.0218961	0.0176097	0.0148143	0.0121877	0.00860399		627.113	0.00728399	0.00784352	0.00798212	0.00671817	0.00693185					527.503		527.503		527.503		527.503
			627.887	0.0217621	0.0175548	0.0148204	0.0120581	0.00855891		627.887	0.0072981	0.00769792	0.00810812	0.00673752	0.0069108					528.286		528.286		528.286		528.286
			628.66	0.0214067	0.017463	0.0148119	0.0119169	0.00856812		628.66	0.00727515	0.00762689	0.00822546	0.00678136	0.00689914					529.068		529.068		529.068		529.068
			629.434	0.0209471	0.0173659	0.0147765	0.0117914	0.00861712		629.434	0.00722053	0.00765218	0.00832351	0.0068288	0.00690333					529.851		529.851		529.851		529.851
			630.207	0.0205217	0.0172971	0.0147146	0.0116804	0.00867419		630.207	0.00715516	0.00774049	0.00838883	0.00685452	0.00692132					530.634		530.634		530.634		530.634
			630.98	0.020222	0.0172891	0.014637	0.0115631	0.00870628		630.98	0.00710339	0.0078272	0.00840843	0.00684342	0.00694627					531.416		531.416		531.416		531.416
			631.753	0.0200771	0.0173683	0.0145624	0.0114288	0.00869365		631.753	0.00708474	0.00785803	0.00838124	0.00679806	0.00697428					532.198		532.198		532.198		532.198
			632.526	0.0200862	0.0175413	0.0145126	0.0112984	0.00863804		632.526	0.0071059	0.0078166	0.00832265	0.00673356	0.00700595					532.981		532.981		532.981		532.981
			633.299	0.0202463	0.0177815	0.0144992	0.0112136	0.00856207		633.299	0.00715444	0.00772436	0.00825514	0.00666735	0.00704232					533.763		533.763		533.763		533.763
			634.072	0.0205382	0.0180319	0.0145135	0.0112033	0.00849887		634.072	0.00720377	0.00762515	0.00819746	0.00661522	0.00708442					534.545		534.545		534.545		534.545
			634.845	0.0208889	0.0182211	0.0145319	0.0112634	0.00847547		634.845	0.00723265	0.00756934	0.00816498	0.00659453	0.00713656					535.327		535.327		535.327		535.327
			635.618	0.0211657	0.0182804	0.014529	0.0113633	0.0084983		635.618	0.00724514	0.00759776	0.0081755	0.00662261	0.00720327					536.109		536.109		536.109		536.109
			636.391	0.0212264	0.0181622	0.0144821	0.0114644	0.00854806		636.391	0.00727076	0.00772146	0.00824466	0.00670421	0.00727762					536.891		536.891		536.891		536.891
			637.163	0.0209904	0.0178644	0.0143732	0.0115294	0.00858589		637.163	0.0073411	0.00790879	0.00836892	0.00682015	0.00733577					537.673		537.673		537.673		537.673
			637.936	0.0204798	0.0174483	0.0141992	0.0115277	0.00856929		637.936	0.00746194	0.00809798	0.00851299	0.00693436	0.00735045					538.455		538.455		538.455		538.455
			638.708	0.019812	0.0170246	0.0139821	0.0114519	0.00847367		638.708	0.00760537	0.00823209	0.00861957	0.00701665	0.00731406					539.237		539.237		539.237		539.237
			639.481	0.0191594	0.0167022	0.0137618	0.0113332	0.00830906		639.481	0.00772875	0.00828686	0.00863969	0.00705928	0.00724723					540.018		540.018		540.018		540.018
			640.253	0.0186869	0.0165344	0.0135712	0.0112339	0.00811787		640.253	0.0078031	0.00826968	0.00856111	0.00707276	0.00718301					540.8		540.8		540.8		540.8
			641.026	0.0184861	0.016502	0.0134227	0.0112101	0.00795116		641.026	0.00782615	0.00820049	0.00841222	0.00706953	0.00714207					541.582		541.582		541.582		541.582
			641.798	0.0185408	0.0165404	0.0133229	0.0112739	0.00784029		641.798	0.00781075	0.00810026	0.00824093	0.00705398	0.00712258					542.363		542.363		542.363		542.363
			642.57	0.0187548	0.0165825	0.0132927	0.0113838	0.00778717		642.57	0.00776452	0.00799277	0.00808925	0.00702502	0.00711092					543.145		543.145		543.145		543.145
			643.342	0.0190196	0.0165917	0.0133628	0.0114717	0.00777813		643.342	0.00768396	0.00790446	0.00798211	0.0069848	0.00709798					543.926		543.926		543.926		543.926
			644.114	0.0192638	0.0165789	0.013544	0.0114884	0.0078029		644.114	0.00756844	0.00785371	0.00793	0.00694422	0.00708241					544.707		544.707		544.707		544.707
			644.886	0.0194525	0.0165966	0.0138034	0.0114375	0.00785766		644.886	0.00743647	0.00784079	0.00793344	0.0069204	0.00706017					545.488		545.488		545.488		545.488
			645.658	0.0195582	0.0167034	0.0140745	0.0113709	0.00793314		645.658	0.00732427	0.00785146	0.00798366	0.00692662	0.007019					546.269		546.269		546.269		546.269
			646.429	0.019551	0.0169147	0.0142921	0.0113463	0.00800865		646.429	0.00726546	0.00787016	0.00806374	0.00696123	0.00695125					547.05		547.05		547.05		547.05
			647.201	0.0194234	0.017179	0.014422	0.011383	0.00806373		647.201	0.00727008	0.0078895	0.008154	0.00700393	0.0068721					547.831		547.831		547.831		547.831
			647.973	0.0192175	0.0174065	0.0144648	0.0114548	0.00809298		647.973	0.00732106	0.00791044	0.00823727	0.00702486	0.006818					548.612		548.612		548.612		548.612
			648.744	0.0190206	0.0175231	0.0144412	0.0115205	0.00810382		648.744	0.00738931	0.00793764	0.00829824	0.00700473	0.00682116					549.393		549.393		549.393		549.393
			649.516	0.0189274	0.0175083	0.01438	0.0115565	0.00810083		649.516	0.00745035	0.00797489	0.00832011	0.00695337	0.00688499					550.174		550.174		550.174		550.174
			650.287	0.0190038	0.0173974	0.0143146	0.011562	0.00807885		650.287	0.0074866	0.00802207	0.00828823	0.00690826	0.00698385					550.955		550.955		550.955		550.955
			651.058	0.0192708	0.0172574	0.0142782	0.0115423	0.00803346		651.058	0.00747971	0.00807549	0.00820346	0.0069076	0.00708443					551.735		551.735		551.735		551.735
			651.83	0.0196998	0.0171602	0.0142892	0.0115012	0.00797212		651.83	0.00741201	0.00813129	0.00809296	0.00696064	0.00716756					552.516		552.516		552.516		552.516
			652.601	0.020214	0.0171598	0.0143426	0.0114492	0.00790928		652.601	0.00728205	0.00818693	0.00800266	0.00704672	0.00723342					553.296		553.296		553.296		553.296
			653.372	0.0207085	0.0172737	0.0144191	0.0114121	0.00785177		653.372	0.00711627	0.00823764	0.00797154	0.0071434	0.00729016					554.077		554.077		554.077		554.077
			654.143	0.0211004	0.0174738	0.0145034	0.0114171	0.00779361		654.143	0.00695974	0.0082742	0.00800899	0.00724848	0.00733939					554.857		554.857		554.857		554.857
			654.914	0.0213727	0.0176958	0.0145882	0.0114661	0.00772604		654.914	0.00685305	0.00828972	0.00809513	0.00736906	0.00737217					555.637		555.637		555.637		555.637
			655.685	0.0215694	0.01787	0.0146571	0.0115213	0.00764902		655.685	0.00681646	0.00828909	0.0082007	0.00749487	0.0073776					556.417		556.417		556.417		556.417
			656.456	0.0217402	0.0179536	0.0146724	0.011522	0.00756978		656.456	0.00685015	0.00828763	0.00830476	0.00759389	0.00735372					557.198		557.198		557.198		557.198
			657.226	0.0218904	0.0179407	0.0145915	0.011422	0.00749188		657.226	0.00694214	0.00829773	0.00839726	0.00763941	0.00731075					557.978		557.978		557.978		557.978
			657.997	0.0219799	0.0178459	0.0144011	0.0112199	0.00741092		657.997	0.00707259	0.00831793	0.00847285	0.00763712	0.00726507					558.758		558.758		558.758		558.758
			658.767	0.0219628	0.0176821	0.0141355	0.0109593	0.00732452		658.767	0.00721388	0.00833581	0.0085268	0.00762115	0.00722969					559.538		559.538		559.538		559.538
			659.538	0.0218242	0.0174558	0.013866	0.0107019	0.00724478		659.538	0.00733443	0.00833998	0.00855351	0.00762423	0.00720753					560.317		560.317		560.317		560.317
			660.308	0.0215922	0.0171798	0.0136694	0.0104995	0.00719488		660.308	0.00741024	0.00832889	0.00854612	0.00765352	0.00719117					561.097		561.097		561.097		561.097
			661.079	0.0213276	0.0168876	0.0135936	0.0103822	0.00718821		661.079	0.00743605	0.00831023	0.00850043	0.00769359	0.00716936					561.877		561.877		561.877		561.877
			661.849	0.0210987	0.01663	0.0136344	0.010357	0.00721079		661.849	0.00742372	0.00829395	0.0084243	0.00772925	0.00713706					562.656		562.656		562.656		562.656
			662.619	0.0209429	0.0164555	0.0137379	0.0104043	0.00722919		662.619	0.0073887	0.00828517	0.0083426	0.00776277	0.00710264					563.436		563.436		563.436		563.436
			663.389	0.0208386	0.0163874	0.013832	0.010477	0.00722059		663.389	0.00733938	0.00828115	0.00828812	0.00780758	0.00708578					564.216		564.216		564.216		564.216
			664.159	0.0207195	0.0164148	0.0138692	0.0105178	0.0071957		664.159	0.00727973	0.00827391	0.0082831	0.00786581	0.00710647					564.995		564.995		564.995		564.995
			664.929	0.0205352	0.0164971	0.0138494	0.0104927	0.00719011		664.929	0.00721725	0.00825619	0.00832667	0.0079155	0.00717386					565.774		565.774		565.774		565.774
			665.699	0.0203041	0.0165783	0.0138101	0.0104136	0.00723235		665.699	0.0071619	0.00822557	0.00839654	0.00792261	0.00728234					566.553		566.553		566.553		566.553
			666.469	0.0200996	0.0166094	0.0137976	0.0103266	0.0073212		666.469	0.00711715	0.00818312	0.00846051	0.00786614	0.00741346					567.333		567.333		567.333		567.333
			667.239	0.019982	0.0165722	0.0138413	0.0102772	0.00743216		667.239	0.00707771	0.00812919	0.0084885	0.00775339	0.00753953					568.112		568.112		568.112		568.112
			668.008	0.0199475	0.0164897	0.0139445	0.0102811	0.00753969		668.008	0.00703688	0.00806169	0.00845977	0.00761604	0.00763011					568.891		568.891		568.891		568.891
			668.778	0.0199475	0.0164116	0.0140905	0.0103223	0.00762939		668.778	0.00698904	0.00797967	0.00836689	0.00749445	0.00766369					569.67		569.67		569.67		569.67
			669.548	0.0199466	0.0163849	0.0142517	0.010369	0.0076925		669.548	0.00692149	0.00789027	0.00822135	0.00742107	0.00763891					570.449		570.449		570.449		570.449
			670.317	0.0199509	0.0164297	0.0143963	0.0103899	0.00771695		670.317	0.00681314	0.00781327	0.00805813	0.0074096	0.00757505					571.228		571.228		571.228		571.228
			671.086	0.0199838	0.0165337	0.0144925	0.0103654	0.00768882		671.086	0.00665491	0.00777404	0.00792679	0.00745271	0.00749907					572.006		572.006		572.006		572.006
			671.856	0.020047	0.0166616	0.014516	0.0102952	0.00760276		671.856	0.00647409	0.00778251	0.00786446	0.00752743	0.00742888					572.785		572.785		572.785		572.785
			672.625	0.0201129	0.0167687	0.0144573	0.0102008	0.00747068		672.625	0.00632927	0.00781458	0.00786988	0.00760443	0.00736579					573.564		573.564		573.564		573.564
			673.394	0.0201514	0.0168107	0.0143239	0.0101152	0.00732065		673.394	0.00627172	0.00782114	0.00790649	0.00765828	0.00730152					574.342		574.342		574.342		574.342
			674.163	0.020152	0.0167509	0.0141357	0.010067	0.00718636		674.163	0.0063074	0.00776614	0.00793561	0.00767648	0.00723348					575.121		575.121		575.121		575.121
			674.932	0.0201185	0.0165668	0.0139223	0.0100711	0.00709457		674.932	0.00639403	0.00766164	0.00794852	0.00766497	0.0071761					575.899		575.899		575.899		575.899
			675.701	0.0200437	0.016264	0.0137193	0.0101281	0.0070579		675.701	0.0064742	0.00756682	0.00796786	0.00764716	0.00715722					576.677		576.677		576.677		576.677
			676.47	0.0198971	0.0158899	0.0135571	0.0102236	0.00707348		676.47	0.00651576	0.00755192	0.00802311	0.00765489	0.00719928					577.456		577.456		577.456		577.456
			677.239	0.0196462	0.0155276	0.0134465	0.01032	0.00712436		677.239	0.00653029	0.00765686	0.00812739	0.00771286	0.0072989					578.234		578.234		578.234		578.234
			678.007	0.0192981	0.0152617	0.0133758	0.0103583	0.00718402		678.007	0.0065598	0.00787114	0.00827201	0.00782218	0.00742275					579.012		579.012		579.012		579.012
			678.776	0.0189194	0.0151298	0.0133253	0.0102803	0.00722703		678.776	0.00664325	0.00814061	0.0084328	0.00795392	0.00752507					579.79		579.79		579.79		579.79
			679.545	0.0186052	0.0151005	0.0132796	0.0100645	0.00724128		679.545	0.00678726	0.00839297	0.00857875	0.00806159	0.00757308					580.568		580.568		580.568		580.568
			680.313	0.0184229	0.0150988	0.013226	0.00974667	0.00723076		680.313	0.00696039	0.00856886	0.00868301	0.00810865	0.00756102					581.346		581.346		581.346		581.346
			681.082	0.0183829	0.0150627	0.013151	0.00940584	0.00720598		681.082	0.00711214	0.00864378	0.00873586	0.00809213	0.00750797					582.124		582.124		582.124		582.124
			681.85	0.0184565	0.0149853	0.013047	0.00912277	0.00717242		681.85	0.00719991	0.00862928	0.0087488	0.00804362	0.00744763					582.901		582.901		582.901		582.901
			682.618	0.0186046	0.0149085	0.0129173	0.00894068	0.00712856		682.618	0.00720679	0.00855669	0.0087423	0.00800731	0.00741638					583.679		583.679		583.679		583.679
			683.386	0.0187787	0.014876	0.0127659	0.00885347	0.00707181		683.386	0.00714534	0.00846002	0.00872829	0.00801418	0.00743852					584.457		584.457		584.457		584.457
			684.154	0.0189049	0.014892	0.0125829	0.00882279	0.00700267		684.154	0.00705106	0.00836947	0.00870675	0.00807134	0.00751207					585.234		585.234		585.234		585.234
			684.922	0.0188906	0.0149177	0.0123531	0.00880448	0.00692348		684.922	0.00696828	0.00830835	0.00867808	0.00816825	0.00760845					586.012		586.012		586.012		586.012
			685.69	0.0186728	0.0149031	0.0120821	0.00876567	0.00683665		685.69	0.00693149	0.00828402	0.00865317	0.0082872	0.0076923					586.789		586.789		586.789		586.789
			686.458	0.0182673	0.014814	0.0118086	0.00868907	0.00674707		686.458	0.00695124	0.00828083	0.0086464	0.00840727	0.00774628					587.566		587.566		587.566		587.566
			687.226	0.0177706	0.0146351	0.0115885	0.00857132	0.00666605		687.226	0.0070142	0.00827214	0.00865923	0.00850327	0.00777897					588.344		588.344		588.344		588.344
			687.994	0.0173055	0.0143621	0.0114674	0.00842133	0.00661104		687.994	0.00709709	0.00824868	0.00867382	0.00854939	0.00781309					589.121		589.121		589.121		589.121
			688.761	0.0169501	0.0140093	0.0114612	0.00825811	0.00659841		688.761	0.00718351	0.00823385	0.00866527	0.00853079	0.00786926					589.898		589.898		589.898		589.898
			689.529	0.0167012	0.0136244	0.011545	0.00810524	0.00663229		689.529	0.00727022	0.00826301	0.00862111	0.00845383	0.00795492					590.675		590.675		590.675		590.675
			690.297	0.0164949	0.013279	0.011648	0.00798169	0.00669594		690.297	0.00735643	0.00834329	0.00855048	0.00834432	0.00805671					591.452		591.452		591.452		591.452
			691.064	0.0162643	0.0130269	0.0116696	0.00789402	0.00675293		691.064	0.00742556	0.00843818	0.0084768	0.00823509	0.0081393					592.229		592.229		592.229		592.229
			691.831	0.0159908	0.0128642	0.0115309	0.00783676	0.00676143		691.831	0.00744112	0.00849794	0.00842294	0.00815448	0.00816093					593.006		593.006		593.006		593.006
			692.599	0.0157089	0.0127383	0.0112305	0.0078019	0.00669542		692.599	0.00737025	0.00850495	0.00840069	0.00812189	0.00810227					593.782		593.782		593.782		593.782
			693.366	0.0154693	0.0125976	0.0108551	0.00778868	0.00655964		693.366	0.00721874	0.00848613	0.00840696	0.0081469	0.0079837					594.559		594.559		594.559		594.559
			694.133	0.0152976	0.0124363	0.010524	0.00780208	0.00638709		694.133	0.00704239	0.00848259	0.00842371	0.00822685	0.00785175					595.336		595.336		595.336		595.336
			694.9	0.015186	0.0122945	0.0103126	0.00783967	0.0062208		694.9	0.00691898	0.00851187	0.00842462	0.00834379	0.00774677					596.112		596.112		596.112		596.112
			695.667	0.0151176	0.0122235	0.0102155	0.00788064	0.00609343		695.667	0.00690198	0.00856107	0.00839413	0.00846735	0.00768211					596.889		596.889		596.889		596.889
			696.434	0.0150956	0.012251	0.0101705	0.00789188	0.00601707		696.434	0.0069917	0.00861221	0.00834967	0.00856784	0.00765053					597.665		597.665		597.665		597.665
			697.201	0.015147	0.012366	0.0101155	0.00784941	0.00598472		697.201	0.00714011	0.00866775	0.00834148	0.00863389	0.00764459					598.441		598.441		598.441		598.441
			697.967	0.0152973	0.0125238	0.0100314	0.00775776	0.00597656		697.967	0.00727994	0.00874528	0.00841803	0.00867838	0.00766752					599.217		599.217		599.217		599.217
			698.734	0.0155407	0.0126661	0.00994475	0.00765107	0.00596659		698.734	0.00735919	0.00884472	0.00858271	0.00872232	0.00772428					599.994		599.994		599.994		599.994
			699.501	0.0158276	0.01275	0.00989525	0.00757488	0.00593001		699.501	0.00736474	0.00892482	0.00878393	0.00876904	0.00780472					600.77		600.77		600.77		600.77
			700.267	0.0160758	0.0127659	0.00989925	0.00756046	0.00585196		700.267	0.00732448	0.00892258	0.00894949	0.0087955	0.00788025					601.546		601.546		601.546		601.546
			701.034	0.0161908	0.0127277	0.0099402	0.00760581	0.00573513		701.034	0.00728689	0.00880521	0.00903274	0.00877167	0.00792276					602.322		602.322		602.322		602.322
			701.8	0.0160944	0.0126488	0.00998752	0.00767398	0.0056026		701.8	0.00728975	0.00860359	0.00903141	0.0086893	0.00792827					603.098		603.098		603.098		603.098
			702.566	0.0157653	0.0125305	0.0100184	0.0077127	0.00549223		702.566	0.0073373	0.00838884	0.00897135	0.00857205	0.00791847					603.873		603.873		603.873		603.873
			703.333	0.0152684	0.0123755	0.0100202	0.00768628	0.00544021		703.333	0.00739899	0.0082127	0.00887865	0.00846023	0.00791705					604.649		604.649		604.649		604.649
			704.099	0.0147345	0.0122003	0.00997774	0.00759847	0.00545884		704.099	0.00742942	0.00807451	0.00876695	0.00838861	0.00792844					605.425		605.425		605.425		605.425
			704.865	0.0142872	0.0120288	0.00987095	0.00748766	0.0055236		704.865	0.00739748	0.0079479	0.00864727	0.00837575	0.00794179					606.2		606.2		606.2		606.2
			705.631	0.0139742	0.0118737	0.00969148	0.00739788	0.00558478		705.631	0.00730669	0.00783193	0.00854427	0.00842459	0.00794975					606.976		606.976		606.976		606.976
			706.397	0.0137575	0.011731	0.00946203	0.00735005	0.00559947		706.397	0.00719079	0.00776443	0.00849415	0.00852301	0.00795522					607.751		607.751		607.751		607.751
			707.162	0.0135668	0.0115939	0.00922893	0.00733497	0.00555787		707.162	0.00708529	0.00778178	0.00851618	0.00864149	0.00796062					608.527		608.527		608.527		608.527
			707.928	0.013362	0.0114687	0.00902682	0.00732809	0.00548069		707.928	0.00699869	0.0078712	0.00858174	0.00873648	0.00795825					609.302		609.302		609.302		609.302
			708.694	0.0131577	0.0113731	0.00884973	0.00730839	0.00539323		708.694	0.00691027	0.00796832	0.00861844	0.00876719	0.00793566					610.077		610.077		610.077		610.077
			709.46	0.0129966	0.0113193	0.00866324	0.00726579	0.005305		709.46	0.00679563	0.00800433	0.00855905	0.00871885	0.00788899					610.852		610.852		610.852		610.852
			710.225	0.0128992	0.0113022	0.00845044	0.0071958	0.00521393		710.225	0.00665334	0.0079594	0.0083981	0.00861418	0.00782968					611.627		611.627		611.627		611.627
			710.991	0.0128342	0.0113029	0.00824558	0.00709261	0.00512491		710.991	0.0065087	0.0078752	0.00820281	0.00850027	0.00777899					612.402		612.402		612.402		612.402
			711.756	0.0127381	0.0113014	0.0081173	0.00695058	0.00505806		711.756	0.00639602	0.00781761	0.00806459	0.00841964	0.00775364					613.177		613.177		613.177		613.177
			712.521	0.0125713	0.0112871	0.00811211	0.00677342	0.00503484		712.521	0.00633863	0.00782552	0.00803299	0.0083902	0.00775221					613.952		613.952		613.952		613.952
			713.286	0.0123622	0.0112591	0.00820813	0.00658046	0.00505515		713.286	0.00634062	0.00789035	0.0080881	0.00840798	0.00775442					614.727		614.727		614.727		614.727
			714.052	0.0121963	0.0112192	0.00832238	0.00640113	0.00508987		714.052	0.00638899	0.00797699	0.00816726	0.00846157	0.00773804					615.502		615.502		615.502		615.502
			714.817	0.0121574	0.0111633	0.00836801	0.0062602	0.00509971		714.817	0.00645902	0.00805701	0.00821358	0.00853964	0.00769903					616.276		616.276		616.276		616.276
			715.582	0.0122672	0.0110788	0.00831454	0.00616489	0.00506335		715.582	0.00652163	0.00812226	0.00820421	0.00862948	0.00765309					617.051		617.051		617.051		617.051
			716.347	0.0124638	0.0109534	0.00820087	0.00610339	0.0049875		716.347	0.0065559	0.00817621	0.00814679	0.00871789	0.00761595					617.825		617.825		617.825		617.825
			717.112	0.01263	0.010792	0.00809288	0.00605526	0.00489185		717.112	0.00656282	0.00822072	0.00806228	0.00879741	0.00758597					618.6		618.6		618.6		618.6
			717.876	0.0126584	0.0106261	0.00802788	0.00600572	0.00478979		717.876	0.00656699	0.00825053	0.00797335	0.008869	0.00754977					619.374		619.374		619.374		619.374
			718.641	0.0125206	0.0105022	0.00799729	0.00595438	0.00468638		718.641	0.00659838	0.00825557	0.00790046	0.00893615	0.00750405					620.148		620.148		620.148		620.148
			719.406	0.0122909	0.0104542	0.00797388	0.00591171	0.00459003		719.406	0.00666639	0.00822862	0.00785959	0.0089987	0.00746777					620.922		620.922		620.922		620.922
			720.17	0.0120968	0.0104804	0.00794175	0.0058853	0.00451851		720.17	0.00674915	0.00817479	0.00786018	0.00905406	0.00747031					621.697		621.697		621.697		621.697
			720.935	0.0120278	0.0105437	0.00789409	0.00586783	0.00448995		720.935	0.00680759	0.00811471	0.00790576	0.00910252	0.00752606					622.471		622.471		622.471		622.471
			721.699	0.0120771	0.0105918	0.00781294	0.00583922	0.00450843		721.699	0.00681141	0.00807408	0.00799504	0.00914819	0.00761858					623.245		623.245		623.245		623.245
			722.463	0.0121617	0.01058	0.00766979	0.00578191	0.00455795		722.463	0.00675661	0.00806368	0.00811922	0.00919285	0.00770854					624.018		624.018		624.018		624.018
			723.228	0.0121908	0.0104844	0.0074554	0.00569493	0.00460851		723.228	0.00666428	0.00806721	0.00825671	0.00922848	0.00776124					624.792		624.792		624.792		624.792
			723.992	0.0121192	0.0103067	0.00720408	0.00559401	0.00462926		723.992	0.00656493	0.00805367	0.00837507	0.00923767	0.00777299					625.566		625.566		625.566		625.566
			724.756	0.0119517	0.0100773	0.00697937	0.0055	0.0046015		724.756	0.00647973	0.00800825	0.00844538	0.00920665	0.00777277					626.34		626.34		626.34		626.34
			725.52	0.0117175	0.00985149	0.00682977	0.00542815	0.00452496		725.52	0.00640957	0.00794955	0.00846067	0.00914214	0.00779414					627.113		627.113		627.113		627.113
			726.284	0.0114472	0.00968941	0.00675588	0.00538506	0.0044145		726.284	0.00633883	0.00790733	0.00844047	0.00907254	0.00784159					627.887		627.887		627.887		627.887
			727.048	0.0111693	0.009621	0.00671777	0.00536896	0.00429084		727.048	0.00625189	0.0078804	0.00841467	0.00902687	0.00788405					628.66		628.66		628.66		628.66
			727.811	0.0109092	0.00962021	0.00667274	0.00536871	0.00417277		727.811	0.00615019	0.00782608	0.00839982	0.00901132	0.00788196					629.434		629.434		629.434		629.434
			728.575	0.0106792	0.00961484	0.00660998	0.00536551	0.00407384		728.575	0.00605511	0.00770364	0.00838908	0.0090084	0.00781988					630.207		630.207		630.207		630.207
			729.339	0.0104663	0.0095328	0.00655617	0.00534268	0.00400103		729.339	0.0059924	0.00752965	0.00836348	0.00899803	0.00771477					630.98		630.98		630.98		630.98
			730.102	0.0102351	0.00935183	0.00654969	0.00529623	0.0039545		730.102	0.00597094	0.00738052	0.00831128	0.00897512	0.00759883					631.753		631.753		631.753		631.753
			730.866	0.00994857	0.00911561	0.00660324	0.00523324	0.00393081		730.866	0.00597377	0.00732941	0.00823601	0.00894589	0.00749902					632.526		632.526		632.526		632.526
			731.629	0.00959378	0.00890669	0.0066859	0.00515755	0.00392907		731.629	0.00596825	0.0073781	0.0081479	0.00891119	0.00742954					633.299		633.299		633.299		633.299
			732.393	0.00919377	0.00879558	0.00674333	0.0050614	0.00395283		732.393	0.00592756	0.00745494	0.00805161	0.00885809	0.00739369					634.072		634.072		634.072		634.072
			733.156	0.00880068	0.00879654	0.00673962	0.00493761	0.00400282		733.156	0.0058488	0.00748056	0.00794552	0.00877042	0.00738431					634.845		634.845		634.845		634.845
			733.919	0.00847586	0.00885779	0.00668111	0.00480179	0.0040676		733.919	0.00575443	0.00743221	0.00783147	0.00864939	0.00738297					635.618		635.618		635.618		635.618
			734.682	0.00826662	0.0088966	0.0066015	0.00469703	0.00412544		734.682	0.00567363	0.00734742	0.00772083	0.00852325	0.00736705					636.391		636.391		636.391		636.391
			735.445	0.00818662	0.00885535	0.00652904	0.00466983	0.0041605		735.445	0.00561755	0.0072807	0.00762757	0.0084327	0.0073257					637.163		637.163		637.163		637.163
			736.208	0.00821026	0.00873391	0.00647025	0.00473762	0.00417727		736.208	0.00557136	0.00726657	0.0075552	0.00840035	0.00726839					637.936		637.936		637.936		637.936
			736.971	0.00829056	0.00857587	0.00641859	0.00487625	0.00419441		736.971	0.00551058	0.00731035	0.00749098	0.00841043	0.00721181					638.708		638.708		638.708		638.708
			737.734	0.00838785	0.00843036	0.00636978	0.00503401	0.00422033		737.734	0.00542421	0.00738869	0.0074139	0.00841884	0.00715637					639.481		639.481		639.481		639.481
			738.496	0.00847872	0.00832381	0.00632672	0.00515588	0.00423634		738.496	0.00532427	0.00745337	0.00731072	0.00838676	0.00708125					640.253		640.253		640.253		640.253
			739.259	0.0085398	0.00825349	0.00629239	0.00520329	0.00420729		739.259	0.00524015	0.00745656	0.00718942	0.00830958	0.00696798					641.026		641.026		641.026		641.026
			740.022	0.00854254	0.00819559	0.00625981	0.00516652	0.00411113		740.022	0.0052073	0.007395	0.00708123	0.00821741	0.00682777					641.798		641.798		641.798		641.798
			740.784	0.00847943	0.00811985	0.00621036	0.00506792	0.00396057		740.784	0.00525111	0.0073292	0.00702741	0.00814969	0.00670104					642.57		642.57		642.57		642.57
			741.547	0.00838246	0.00800479	0.00612628	0.00494926	0.0037995		741.547	0.00536498	0.00734285	0.00705567	0.00812729	0.00662907					643.342		643.342		643.342		643.342
			742.309	0.00829203	0.00784695	0.00600941	0.00484617	0.00367842		742.309	0.00549917	0.00746984	0.0071608	0.00814341	0.00662586					644.114		644.114		644.114		644.114
			743.071	0.00820828	0.00766211	0.00588684	0.00476855	0.00362702		743.071	0.00558219	0.00765566	0.00730433	0.0081755	0.00667408					644.886		644.886		644.886		644.886
			743.833	0.0080919	0.00748015	0.00579407	0.00470359	0.00364152		743.833	0.00556776	0.00778947	0.00743292	0.00820403	0.00674237					645.658		645.658		645.658		645.658
			744.595	0.0079138	0.0073329	0.00574931	0.00463511	0.00369277		744.595	0.00546813	0.00777715	0.00750071	0.00822206	0.00680378					646.429		646.429		646.429		646.429
			745.357	0.00768506	0.00723579	0.00574236	0.00455937	0.00374731		745.357	0.00534308	0.00759635	0.0074841	0.00822969	0.00684178					647.201		647.201		647.201		647.201
			746.119	0.00743422	0.00717629	0.00574561	0.00448616	0.00378498		746.119	0.00525733	0.00730002	0.00738835	0.00822226	0.00684702					647.973		647.973		647.973		647.973
			746.881	0.00717735	0.00712595	0.00573357	0.00443023	0.00380124		746.881	0.00524376	0.00698016	0.00724596	0.00818762	0.00681697					648.744		648.744		648.744		648.744
			747.643	0.00692789	0.007071	0.00569315	0.00440257	0.00379638		747.643	0.00529332	0.00672393	0.00710238	0.00811827	0.00676119					649.516		649.516		649.516		649.516
			748.405	0.00672157	0.00702894	0.00562067	0.00440626	0.00376564		748.405	0.00536648	0.0065843	0.0069929	0.00802712	0.00670202					650.287		650.287		650.287		650.287
			749.166	0.00660111	0.00702627	0.00551555	0.00443528	0.00370211		749.166	0.0054149	0.00656972	0.00692754	0.0079496	0.00666328					651.058		651.058		651.058		651.058
			749.928	0.00656215	0.00705869	0.00537982	0.0044732	0.00360832		749.928	0.00540609	0.00665035	0.0068976	0.00792754	0.00665583					651.83		651.83		651.83		651.83
			750.689	0.00652911	0.00708351	0.00522238	0.004494	0.00350147		750.689	0.00533937	0.00677712	0.00689518	0.00798557	0.00667474					652.601		652.601		652.601		652.601
			751.451	0.00640802	0.00705895	0.00506222	0.00447083	0.00340486		751.451	0.00524133	0.00690335	0.00692184	0.00811331	0.00670823					653.372		653.372		653.372		653.372
			752.212	0.00617328	0.00698604	0.00492774	0.00439185	0.00333428		752.212	0.00514493	0.00699505	0.00697366	0.00826208	0.00674372					654.143		654.143		654.143		654.143
			752.973	0.00589834	0.0069032	0.00485043	0.00427086	0.00329254		752.973	0.00507255	0.00702824	0.00702165	0.00836208	0.00676452					654.914		654.914		654.914		654.914
			753.734	0.00569658	0.00684009	0.00484937	0.00414177	0.00327304		753.734	0.00503669	0.00698972	0.0070207	0.00835921	0.00674971					655.685		655.685		655.685		655.685
			754.496	0.00562952	0.00678156	0.00490975	0.00404015	0.00326272		754.496	0.00504982	0.00688984	0.00695047	0.00825175	0.00668802					656.456		656.456		656.456		656.456
			755.257	0.00566453	0.00667472	0.0049725	0.00398526	0.00324237		755.257	0.005124	0.00676896	0.00684589	0.00809568	0.00659451					657.226		657.226		657.226		657.226
			756.018	0.00571209	0.00646711	0.00495284	0.00397287	0.00319291		756.018	0.00525493	0.00667472	0.00677686	0.00796645	0.00650713					657.997		657.997		657.997		657.997
			756.778	0.00570535	0.00614525	0.00478383	0.00398083	0.00310916		756.778	0.00540758	0.00662208	0.00678908	0.00790294	0.00645886					658.767		658.767		658.767		658.767
			757.539	0.00565452	0.00575272	0.00445784	0.00398231	0.00300616		757.539	0.00552406	0.00657877	0.00686036	0.00787769	0.00644813					659.538		659.538		659.538		659.538
			758.3	0.00563053	0.00537762	0.00403765	0.00395815	0.00290797		758.3	0.00555319	0.00649793	0.00690998	0.00781835	0.00643407					660.308		660.308		660.308		660.308
			759.061	0.00569285	0.00511016	0.00362889	0.00390266	0.00283184		759.061	0.0054789	0.00636842	0.00685158	0.00766504	0.00636326					661.079		661.079		661.079		661.079
			759.821	0.00582953	0.00499212	0.0033303	0.00382438	0.00278492		759.821	0.00532603	0.00623273	0.00665125	0.00742005	0.00621099					661.849		661.849		661.849		661.849
			760.582	0.00596607	0.00499471	0.00319095	0.00374422	0.00276827		760.582	0.00514142	0.0061555	0.00635334	0.00715153	0.00600767					662.619		662.619		662.619		662.619
			761.342	0.00602933	0.00504269	0.00319776	0.00368685	0.00277262		761.342	0.00496673	0.00617184	0.00605503	0.00694906	0.0058275					663.389		663.389		663.389		663.389
			762.102	0.006001	0.00506402	0.00329623	0.00366371	0.00277086		762.102	0.0048214	0.00625662	0.00584268	0.00686832	0.00574152					664.159		664.159		664.159		664.159
			762.863	0.00591476	0.00502732	0.00342811	0.00366051	0.00272831		762.863	0.00470279	0.00633229	0.00573573	0.00690868	0.00576868					664.929		664.929		664.929		664.929
			763.623	0.00581011	0.00494883	0.00356386	0.00364584	0.00263322		763.623	0.00459862	0.00630682	0.00568532	0.00703369	0.00586509					665.699		665.699		665.699		665.699
			764.383	0.0056924	0.0048764	0.00371117	0.00359795	0.00251851		764.383	0.0045025	0.00612146	0.00562983	0.0072043	0.00595981					666.469		666.469		666.469		666.469
			765.143	0.00553891	0.00486288	0.00389037	0.00352447	0.00244632		765.143	0.00442433	0.00578708	0.00555476	0.00739023	0.00600338					667.239		667.239		667.239		667.239
			765.903	0.00534762	0.00493643	0.00409094	0.00345553	0.00246242		765.903	0.00438673	0.00538836	0.00549919	0.00755739	0.0059878					668.008		668.008		668.008		668.008
			766.663	0.00517661	0.00508007	0.00424922	0.00341687	0.00255971		766.663	0.00440458	0.00504556	0.00550485	0.00765871	0.00592935					668.778		668.778		668.778		668.778
			767.422	0.00511602	0.00523654	0.00427965	0.00340736	0.00268286		767.422	0.00446191	0.00484966	0.00556383	0.00765035	0.0058414					669.548		669.548		669.548		669.548
			768.182	0.00520048	0.00534021	0.00414084	0.00339899	0.0027675		768.182	0.00451135	0.00481488	0.00562124	0.00752438	0.00572743					670.317		670.317		670.317		670.317
			768.942	0.00534937	0.00535386	0.00387579	0.00335746	0.00277786		768.942	0.00450326	0.00488729	0.00562727	0.00732762	0.00559645					671.086		671.086		671.086		671.086
			769.701	0.0054111	0.00528458	0.00358779	0.00326644	0.00271748		769.701	0.00441979	0.00500121	0.00557999	0.00714406	0.00547605					671.856		671.856		671.856		671.856
			770.461	0.00527936	0.00517248	0.00337608	0.00313653	0.00261807		770.461	0.00428179	0.00512899	0.00551722	0.00704763	0.00540179					672.625		672.625		672.625		672.625
			771.22	0.00496888	0.00506459	0.00328599	0.00299472	0.00252323		771.22	0.00412339	0.00527768	0.00547795	0.00705725	0.00539065					673.394		673.394		673.394		673.394
			771.979	0.00458724	0.00499043	0.00330247	0.00286844	0.00247169		771.979	0.00396108	0.00544529	0.00547772	0.00712668	0.00542552					674.163		674.163		674.163		674.163
			772.739	0.00425033	0.0049493	0.00337568	0.0027786	0.0024795		772.739	0.0037869	0.00559069	0.00550932	0.00717357	0.00546481					674.932		674.932		674.932		674.932
			773.498	0.0040257	0.00491333	0.00345249	0.00273853	0.00253075		773.498	0.00359125	0.00565201	0.00554882	0.00712454	0.00546662					675.701		675.701		675.701		675.701
			774.257	0.00392915	0.00484514	0.00349568	0.00274766	0.00258791		774.257	0.00339221	0.00559364	0.00555793	0.00694934	0.00540898					676.47		676.47		676.47		676.47
			775.016	0.00394246	0.0047223	0.00348761	0.00278292	0.00261699		775.016	0.00324143	0.00543295	0.00549347	0.00667274	0.00529678					677.239		677.239		677.239		677.239
			775.775	0.00402557	0.0045545	0.00342755	0.00280347	0.00260766		775.775	0.00319681	0.00522313	0.00532926	0.006364	0.00515608					678.007		678.007		678.007		678.007
			776.534	0.00412617	0.00438164	0.00333119	0.00277208	0.00257226		776.534	0.00328169	0.00501554	0.00507721	0.00610841	0.00502064					678.776		678.776		678.776		678.776
			777.292	0.00419447	0.00425227	0.00322661	0.00267549	0.00252566		777.292	0.00346241	0.00484024	0.00479075	0.00597188	0.00491704					679.545		679.545		679.545		679.545
			778.051	0.0041975	0.00419413	0.00313638	0.00252778	0.00246586		778.051	0.00366331	0.0047123	0.00454378	0.00597485	0.00485478					680.313		680.313		680.313		680.313
			778.81	0.00412583	0.00419658	0.00305397	0.00235992	0.00237675		778.81	0.00381294	0.00464049	0.00439284	0.00608761	0.00482544					681.082		681.082		681.082		681.082
			779.568	0.00399458	0.00422092	0.0029419	0.00220827	0.00225218		779.568	0.00389066	0.00462352	0.00434632	0.00624757	0.00481225					681.85		681.85		681.85		681.85
			780.327	0.00384065	0.00423315	0.0027643	0.0021056	0.00211436		780.327	0.00393401	0.00464474	0.00436785	0.00639053	0.00480472					682.618		682.618		682.618		682.618
			781.085	0.00370822	0.0042276	0.00252879	0.00206891	0.00200414		781.085	0.00399436	0.00467856	0.00441367	0.00648244	0.00480586					683.386		683.386		683.386		683.386
			781.843	0.00362082	0.00421535	0.00229571	0.00208664	0.00195414		781.843	0.00407983	0.00470622	0.00446715	0.0065344	0.0048249					684.154		684.154		684.154		684.154
			782.602	0.00356408	0.00419525	0.00214229	0.00212066	0.00197422		782.602	0.00414291	0.0047321	0.00453621	0.00658911	0.00486513					684.922		684.922		684.922		684.922
			783.36	0.00350666	0.00415037	0.00211239	0.00213254	0.00205753		783.36	0.00412492	0.00479192	0.00462475	0.00668574	0.00492218					685.69		685.69		685.69		685.69
			784.118	0.00344135	0.00407388	0.00219065	0.00211526	0.00218702		784.118	0.00401058	0.00493952	0.00471763	0.00682888	0.00499113					686.458		686.458		686.458		686.458
			784.876	0.0033932	0.00397916	0.00231004	0.00209555	0.00232841		784.876	0.00384139	0.00520688	0.00479235	0.0069836	0.00506707					687.226		687.226		687.226		687.226
			785.634	0.00338243	0.00387101	0.00237712	0.00209993	0.00242517		785.634	0.00368536	0.00556111	0.00483244	0.00709455	0.00513451					687.994		687.994		687.994		687.994
			786.392	0.00339589	0.00372257	0.00230526	0.00212225	0.00241801		786.392	0.0035979	0.00590004	0.00482344	0.00710908	0.00516145					688.761		688.761		688.761		688.761
			787.149	0.00340594	0.00350519	0.00205762	0.00213151	0.00228287		787.149	0.00360082	0.00610168	0.0047456	0.00699263	0.00511302					689.529		689.529		689.529		689.529
			787.907	0.00340017	0.00324254	0.00168594	0.00210946	0.00205512		787.907	0.00367819	0.00609456	0.00458405	0.00674234	0.00497688					690.297		690.297		690.297		690.297
			788.665	0.00337048	0.00301659	0.00132733	0.00207239	0.00181641		788.665	0.00378076	0.0058972	0.00435032	0.00640118	0.00477712					691.064		691.064		691.064		691.064
			789.422	0.00328228	0.00290936	0.00113701	0.00205396	0.00165063		789.422	0.00384482	0.00560256	0.00409104	0.00605682	0.00456348					691.831		691.831		691.831		691.831
			790.18	0.00308787	0.00294017	0.00119161	0.0020729	0.00159713		790.18	0.00383164	0.00532437	0.00387106	0.0058074	0.00438485					692.599		692.599		692.599		692.599
			790.937	0.0027899	0.00305624	0.0014347	0.00212289	0.00163014		790.937	0.00376511	0.00513903	0.00373943	0.00570526	0.00426492					693.366		693.366		693.366		693.366
			791.694	0.00248006	0.00317269	0.00170944	0.00219098	0.00167867		791.694	0.00372547	0.0050503	0.0036985	0.00571894	0.00419219					694.133		694.133		694.133		694.133
			792.451	0.00228918	0.00322128	0.00185506	0.00227545	0.0016747		792.451	0.00378631	0.00499325	0.0036996	0.00575063	0.00412847					694.9		694.9		694.9		694.9
			793.209	0.00228154	0.00317906	0.00179964	0.0023776	0.0015948		793.209	0.00394195	0.00488103	0.00367632	0.00570379	0.00403418					695.667		695.667		695.667		695.667
			793.966	0.00239762	0.00307244	0.00159342	0.00247978	0.00146486		793.966	0.00409385	0.00467002	0.00359496	0.00554927	0.00389733					696.434		696.434		696.434		696.434
			794.723	0.00250764	0.00295974	0.00137056	0.00254418	0.00133044		794.723	0.00411662	0.00439702	0.00347846	0.00533469	0.00374346					697.201		697.201		697.201		697.201
			795.48	0.00252114	0.00289738	0.00126788	0.00253938	0.00122393		795.48	0.00395253	0.00415808	0.00338109	0.0051345	0.00361497					697.967		697.967		697.967		697.967
			796.236	0.00243929	0.00290299	0.00134776	0.00246116	0.00115399		796.236	0.00365803	0.00404797	0.00334099	0.00499519	0.00353749					698.734		698.734		698.734		698.734
			796.993	0.00231195	0.00293771	0.00156578	0.00232369	0.00111514		796.993	0.00336784	0.00410975	0.00335782	0.00492545	0.00350487					699.501		699.501		699.501		699.501
			797.75	0.00217577	0.00292596	0.00179722	0.00214193	0.0010994		797.75	0.00320797	0.00432476	0.00340972	0.00492199	0.00349453					700.267		700.267		700.267		700.267
			798.506	0.00205077	0.0028077	0.00190519	0.00193448	0.00110172		798.506	0.00322181	0.00463087	0.00348021	0.00498485	0.00349207					701.034		701.034		701.034		701.034
			799.263	0.00196852	0.00258782	0.00181484	0.0017364	0.00112308		799.263	0.0033537	0.00494039	0.0035624	0.00510382	0.00349826					701.8		701.8		701.8		701.8
			800.019	0.00195993	0.00234132	0.00155444	0.00159064	0.00117232		800.019	0.00348998	0.00515173	0.00364413	0.00524398	0.00351745					702.566		702.566		702.566		702.566
			800.776	0.00200805	0.00216506	0.00123664	0.00152016	0.00125852		800.776	0.00352548	0.00517191	0.00370264	0.00535754	0.00354933					703.333		703.333		703.333		703.333
			801.532	0.00203781	0.00211119	0.000988611	0.00151453	0.00137332		801.532	0.00341786	0.00495727	0.00372017	0.00541132	0.00359442					704.099		704.099		704.099		704.099
			802.288	0.00196701	0.00215113	0.000881881	0.00154489	0.00148032		802.288	0.00320373	0.00454991	0.00369997	0.00540041	0.00365846					704.865		704.865		704.865		704.865
			803.044	0.00176477	0.00219389	0.00091394	0.00158383	0.00152929		803.044	0.00297161	0.00407445	0.00366026	0.0053381	0.00374068					705.631		705.631		705.631		705.631
			803.8	0.00146576	0.00214574	0.00103951	0.00160958	0.00148905		803.8	0.00281114	0.00367976	0.00361287	0.0052376	0.00381861					706.397		706.397		706.397		706.397
			804.556	0.00114213	0.00197341	0.00120363	0.00160407	0.00137165		804.556	0.00276991	0.00345458	0.00355266	0.00510525	0.0038547					707.162		707.162		707.162		707.162
			805.312	0.000861403	0.00173052	0.00134901	0.00156137	0.00122955		805.312	0.00283811	0.0033813	0.0034702	0.00495204	0.00382738					707.928		707.928		707.928		707.928
			806.068	0.000655646	0.0015281	0.00142195	0.00149947	0.00113289		806.068	0.00295741	0.0033707	0.00337239	0.00480956	0.00375656					708.694		708.694		708.694		708.694
			806.823	0.000521356	0.00146445	0.00140376	0.00145268	0.00114294		806.823	0.00303892	0.00334521	0.0032852	0.00472514	0.00369202					709.46		709.46		709.46		709.46
			807.579	0.000447917	0.00155723	0.00134489	0.00144172	0.0012874		807.579	0.00298479	0.00329111	0.00323225	0.00472892	0.00367092					710.225		710.225		710.225		710.225
			808.335	0.000440554	0.00172448	0.00135038	0.00144857	0.00154006		808.335	0.00272165	0.00324327	0.00321426	0.00480508	0.00368581					710.991		710.991		710.991		710.991
			809.09	0.000508493	0.00183409	0.00150488	0.00142658	0.00181925		809.09	0.00224653	0.00324019	0.00321666	0.0049048	0.00369509					711.756		711.756		711.756		711.756
			809.846	0.000636019	0.00179239	0.00179077	0.00134216	0.00201751		809.846	0.00165759	0.00329734	0.0032363	0.00498689	0.00366101					712.521		712.521		712.521		712.521
			810.601	0.000778945	0.00160766	0.00207369	0.00120779	0.00205004		810.601	0.00112933	0.00340184	0.00328577	0.00503335	0.00357345					713.286		713.286		713.286		713.286
			811.356	0.000895951	0.00138135	0.00217992	0.00107245	0.0018922		811.356	0.000828579	0.00351309	0.00335735	0.00502411	0.00344312					714.052		714.052		714.052		714.052
			812.111	0.000981624	0.00123679	0.00201319	0.000980514	0.00158809		812.111	0.000827703	0.00357657	0.00338755	0.00492071	0.00328819					714.817		714.817		714.817		714.817
			812.866	0.00107025	0.00123958	0.00162139	0.000941966	0.00123332		812.866	0.00108499	0.00356287	0.00328208	0.00470245	0.00314097					715.582		715.582		715.582		715.582
			813.621	0.0012122	0.0013633	0.00116064	0.000937648	0.000938934		813.621	0.00149875	0.00350793	0.00300194	0.00442226	0.003062					716.347		716.347		716.347		716.347
			814.376	0.0014413	0.0015198	0.000788881	0.000943856	0.000782418		814.376	0.00197055	0.00350804	0.00263409	0.00420705	0.00312367					717.112		717.112		717.112		717.112
			815.131	0.00174526	0.00162981	0.000578644	0.000947624	0.000767222		815.131	0.00241963	0.00365705	0.00236572	0.00417979	0.00335575					717.876		717.876		717.876		717.876
			815.886	0.00205055	0.00168013	0.000512603	0.000944931	0.000825289		815.886	0.00276211	0.00397228	0.00236518	0.0043655	0.00370007					718.641		718.641		718.641		718.641
			816.641	0.00224317	0.0017238	0.00054215	0.000936187	0.000871832		816.641	0.00291062	0.00437115	0.00266065	0.00466405	0.0040271					719.406		719.406		719.406		719.406
			817.395	0.00223404	0.00182995	0.000636815	0.000931552	0.000868225		817.395	0.00281342	0.00471686	0.00311266	0.00491188	0.00420704					720.17		720.17		720.17		720.17
			818.15	0.00203148	0.0020308	0.000781458	0.000959346	0.000832602		818.15	0.00249445	0.00489589	0.00349908	0.00497934	0.00417605					720.935		720.935		720.935		720.935
			818.904	0.00175429	0.00230418	0.000944541	0.00106081	0.000791384		818.904	0.00204964	0.00487566	0.00364728	0.00483166	0.00395473					721.699		721.699		721.699		721.699
			819.659	0.00155841	0.00258925	0.00106591	0.00126748	0.000731977		819.659	0.00160013	0.004714	0.00352413	0.00452574	0.00362667					722.463		722.463		722.463		722.463
			820.413	0.00152885	0.00280964	0.0010789	0.00157601	0.000615031		820.413	0.00123985	0.00451986	0.00323565	0.00416917	0.00330097					723.228		723.228		723.228		723.228
			821.167	0.00162547	0.00289145	0.000940481	0.00193728	0.000434087		821.167	0.0010109	0.00438662	0.00295015	0.00387768	0.00306705					723.992		723.992		723.992		723.992
			821.921	0.0017268	0.00278561	0.000643242	0.00226509	0.000255654		821.921	0.000911447	0.00433895	0.00279823	0.00373933	0.00295422					724.756		724.756		724.756		724.756
			822.675	0.00172874	0.00249626	0.000215373	0.00246198	0.000193738		822.675	0.000920549	0.00433409	0.00280714	0.00377966	0.00292699					725.52		725.52		725.52		725.52
			823.429	0.00160695	0.00209047	-0.000270515	0.00245719	0.00033704		823.429	0.00101939	0.00431697	0.00290485	0.00394321	0.00292902					726.284		726.284		726.284		726.284
			824.183	0.00139688	0.00166909	-0.000686591	0.00224367	0.000685297		824.183	0.00119335	0.00427709	0.00298776	0.00412011	0.00293738					727.048		727.048		727.048		727.048
			824.937	0.00113971	0.00132049	-0.000874659	0.0018911	0.00114067		824.937	0.00141537	0.00424974	0.00299869	0.00421142	0.00297019					727.811		727.811		727.811		727.811
			825.691	0.000870857	0.00109693	-0.000720963	0.00151847	0.00156131		825.691	0.00163393	0.00425561	0.00294821	0.00417885	0.00303922					728.575		728.575		728.575		728.575
			826.444	0.000651739	0.00102032	-0.000234293	0.00123701	0.00184019		826.444	0.0017904	0.00423823	0.00286715	0.00403757	0.00310232					729.339		729.339		729.339		729.339
			827.198	0.000574579	0.00109047	0.000439108	0.00110121	0.00195058		827.198	0.00185866	0.00407734	0.00275543	0.00381889	0.00307527					730.102		730.102		730.102		730.102
			827.951	0.000705775	0.00127961	0.00107916	0.00109954	0.00192933		827.951	0.00186836	0.00369305	0.00259525	0.00355788	0.00290288					730.866		730.866		730.866		730.866
			828.705	0.00102615	0.00152611	0.00148918	0.00118089	0.0018287		828.705	0.00188306	0.00314961	0.00240969	0.00330745	0.00262535					731.629		731.629		731.629		731.629
			829.458	0.00144568	0.00174994	0.00157222	0.00128801	0.00168846		829.458	0.00194666	0.00263734	0.0022811	0.00312912	0.00237217					732.393		732.393		732.393		732.393
			830.211	0.00188779	0.00189759	0.00135591	0.00137854	0.0015383		830.211	0.00204136	0.00232808	0.00229019	0.00304654	0.00227998					733.156		733.156		733.156		733.156
			830.965	0.00235316	0.00199039	0.000956585	0.00143484	0.00140131		830.965	0.0020901	0.00224663	0.00243737	0.00301794	0.00240087					733.919		733.919		733.919		733.919
			831.718	0.00288692	0.0021197	0.000503263	0.00146554	0.00128528		831.718	0.00200129	0.00229175	0.00263303	0.00297612	0.00267442					734.682		734.682		734.682		734.682
			832.471	0.00347761	0.0023587	8.01072e-05	0.00149448	0.0011825		832.471	0.00172584	0.00236833	0.00276581	0.00290015	0.00297486					735.445		735.445		735.445		735.445
			833.224	0.00399504	0.00265173	-0.000264262	0.0015376	0.00108796		833.224	0.00129383	0.00247192	0.00277891	0.00283709	0.00318407					736.208		736.208		736.208		736.208
			833.977	0.00423298	0.00279944	-0.000472112	0.00158203	0.00101101		833.977	0.00081227	0.00264439	0.00269079	0.00284733	0.00323883					736.971		736.971		736.971		736.971
			834.729	0.00401697	0.00258462	-0.000479057	0.00158511	0.000957909		834.729	0.00042468	0.00287892	0.00256164	0.00293346	0.00313859					737.734		737.734		737.734		737.734
			835.482	0.00329563	0.00194203	-0.000281972	0.00149867	0.000905633		835.482	0.000250946	0.00309233	0.00244719	0.00302625	0.0029258					738.496		738.496		738.496		738.496
			836.235	0.00218047	0.00102772	1.0254e-05	0.00130659	0.000808236		836.235	0.000339656	0.00318405	0.0023698	0.00303676	0.00265526					739.259		739.259		739.259		739.259
			836.987	0.000935361	0.000139031	0.000221355	0.00105122	0.000641662		836.987	0.000659242	0.00311286	0.00231381	0.00292506	0.00236877					740.022		740.022		740.022		740.022
			837.74	-9.99379e-05	-0.000438451	0.000219997	0.000824309	0.000443082		837.74	0.00112463	0.00292939	0.00224575	0.00273243	0.00209242					740.784		740.784		740.784		740.784
			838.492	-0.000657493	-0.000548756	2.46392e-06	0.000717516	0.000298206		838.492	0.00162735	0.0027507	0.00215044	0.00255789	0.00185839					741.547		741.547		741.547		741.547
			839.244	-0.000685289	-0.000198112	-0.000314032	0.000762596	0.000280842		839.244	0.00204532	0.00269191	0.00205094	0.00249436	0.00172327					742.309		742.309		742.309		742.309
			839.997	-0.000363218	0.000480433	-0.000569924	0.000911539	0.00039707		839.997	0.00224879	0.00278689	0.00198343	0.00256467	0.00174585					743.071		743.071		743.071		743.071
			840.749	4.86057e-05	0.00129078	-0.000658901	0.00108071	0.00058091		840.749	0.00213859	0.00294965	0.00194681	0.00270231	0.00192741					743.833		743.833		743.833		743.833
			841.501	0.000409961	0.00203864	-0.000587712	0.00122176	0.000739728		841.501	0.0017143	0.00301916	0.00188594	0.00279367	0.00217322					744.595		744.595		744.595		744.595
			842.253	0.00077006	0.00258187	-0.000463972	0.00135067	0.000809293		842.253	0.00111489	0.00287046	0.00173684	0.00275175	0.00233165					745.357		745.357		745.357		745.357
			843.005	0.00124707	0.0028528	-0.000414564	0.0015078	0.000782501		843.005	0.000573843	0.00250871	0.00149281	0.00256944	0.0022917					746.119		746.119		746.119		746.119
			843.757	0.00184273	0.00284925	-0.000493005	0.00169364	0.000704312		843.757	0.000297402	0.00206526	0.00122635	0.00231923	0.00205372					746.881		746.881		746.881		746.881
			844.508	0.00237671	0.00260889	-0.000652452	0.00184603	0.000643668		844.508	0.000346545	0.00169767	0.00104539	0.00210204	0.00171082					747.643		747.643		747.643		747.643
			845.26	0.00259995	0.00218694	-0.0008032	0.00187843	0.000655622		845.26	0.000609117	0.00148268	0.00102132	0.00197627	0.00136547					748.405		748.405		748.405		748.405
			846.012	0.00237152	0.00164754	-0.000889646	0.00173999	0.000751322		846.012	0.000882378	0.00139301	0.00114571	0.0019165	0.00106135					749.166		749.166		749.166		749.166
			846.763	0.00173761	0.00106913	-0.000906185	0.00144525	0.000898354		846.763	0.00100629	0.00136209	0.00134442	0.00184279	0.000787099					749.928		749.928		749.928		749.928
			847.514	0.000866367	0.00055528	-0.000846987	0.00105764	0.00105537		847.514	0.00095848	0.00135703	0.00152966	0.00170418	0.000535735					750.689		750.689		750.689		750.689
			848.266	-6.79337e-05	0.000227626	-0.000667278	0.00065572	0.00120853		848.266	0.000855476	0.00138614	0.00164506	0.00153478	0.000352816					751.451		751.451		751.451		751.451
			849.017	-0.000936315	0.000180241	-0.000324702	0.0003175	0.00137126		849.017	0.000867796	0.00145012	0.00167666	0.0014186	0.000322107					752.212		752.212		752.212		752.212
			849.768	-0.00162752	0.000417705	0.000130717	0.000120834	0.00155279		849.768	0.00110937	0.00150897	0.00164085	0.00140347	0.000502691					752.973		752.973		752.973		752.973
			850.519	-0.00202595	0.000838662	0.000529197	0.000127786	0.00173907		850.519	0.00157642	0.00150997	0.00157375	0.00146704	0.000878407					753.734		753.734		753.734		753.734
			851.27	-0.00206623	0.00129185	0.000680542	0.000342886	0.00190756		851.27	0.00217097	0.00144301	0.00152433	0.00156686	0.00136085					754.496		754.496		754.496		754.496
			852.021	-0.00182437	0.00165112	0.000524861	0.000684354	0.00204598		852.021	0.00277391	0.0013592	0.00153724	0.00169491	0.00183242					755.257		755.257		755.257		755.257
			852.772	-0.00152485	0.0018429	0.000186638	0.00101536	0.00214089		852.772	0.00329596	0.00133816	0.00162664	0.00185854	0.00219228					756.018		756.018		756.018		756.018
			853.523	-0.00140415	0.00183429	-0.000124583	0.00122759	0.0021504		853.523	0.00367506	0.00144119	0.00176362	0.00201898	0.0023872					756.778		756.778		756.778		756.778
			854.274	-0.00152954	0.00163587	-0.000267531	0.00130867	0.00200822		854.274	0.00385892	0.00167977	0.00188942	0.00208243	0.00242582					757.539		757.539		757.539		757.539
			855.024	-0.00174531	0.00132515	-0.00023703	0.00133055	0.00167504		855.024	0.00382432	0.0019989	0.00194447	0.00197217	0.00236994					758.3		758.3		758.3		758.3
			855.775	-0.00180489	0.00103627	-0.00011589	0.00137011	0.00119129		855.775	0.00361933	0.00228043	0.00190008	0.00170777	0.0022974					759.061		759.061		759.061		759.061
			856.525	-0.00156808	0.000886186	5.58319e-06	0.00144012	0.000671497		856.525	0.00335976	0.0023849	0.00178161	0.00140697	0.00225456					759.821		759.821		759.821		759.821
			857.276	-0.00109737	0.000889275	6.32826e-05	0.00149471	0.000238788		857.276	0.00314936	0.00222551	0.00166192	0.00120873	0.00223242					760.582		760.582		760.582		760.582
			858.026	-0.000599074	0.000946192	8.53142e-06	0.00149541	-3.94804e-05		858.026	0.00298972	0.00182819	0.0016111	0.00118929	0.00218492					761.342		761.342		761.342		761.342
			858.776	-0.000284235	0.000930242	-0.000199587	0.00146246	-0.000166375		858.776	0.00277782	0.00132897	0.00163419	0.00133647	0.00207388					762.102		762.102		762.102		762.102
			859.526	-0.000256031	0.000794735	-0.000573868	0.00145084	-0.000190986		859.526	0.00240715	0.000897683	0.00165763	0.00158434	0.00190575					762.863		762.863		762.863		762.863
			860.276	-0.000475988	0.000599828	-0.00106511	0.00147229	-0.000177881		860.276	0.00187841	0.000631955	0.00158726	0.00186194	0.00173169					763.623		763.623		763.623		763.623
			861.026	-0.000796301	0.000440745	-0.00154871	0.0014559	-0.000178879		861.026	0.00131135	0.000502631	0.00139222	0.00211603	0.00161288					764.383		764.383		764.383		764.383
			861.776	-0.00102781	0.000359917	-0.00186297	0.00131211	-0.000204761		861.776	0.000848218	0.000405479	0.00114344	0.00231079	0.00158076					765.143		765.143		765.143		765.143
			862.526	-0.00102353	0.000334397	-0.0018948	0.00104699	-0.000212902		862.526	0.000546004	0.000276412	0.00097224	0.00242916	0.00162197					765.903		765.903		765.903		765.903
			863.276	-0.000742035	0.000343695	-0.00164858	0.000799785	-0.000129596		863.276	0.000360539	0.000154079	0.00097619	0.00247919	0.00169037					766.663		766.663		766.663		766.663
			864.026	-0.000238244	0.000433547	-0.00122473	0.000751311	0.000101949		864.026	0.00023432	0.000124461	0.00114159	0.00248257	0.00172844					767.422		767.422		767.422		767.422
			864.775	0.000415091	0.000690836	-0.000724541	0.000989814	0.00047914		864.775	0.000201182	0.000211867	0.00134203	0.00243803	0.00168498					768.182		768.182		768.182		768.182
			865.525	0.00118574	0.0011442	-0.000191088	0.00145446	0.000928436		865.525	0.000397628	0.000334617	0.00141351	0.00229627	0.001525					768.942		768.942		768.942		768.942
			866.274	0.00204997	0.00170046	0.000349011	0.00198267	0.00133222		866.274	0.000944772	0.000360152	0.0012483	0.00198664	0.00123137					769.701		769.701		769.701		769.701
			867.023	0.00291772	0.00219274	0.000813569	0.00239749	0.00158401		867.023	0.00178803	0.000185936	0.000846315	0.00148248	0.000804305					770.461		770.461		770.461		770.461
			867.773	0.00361848	0.00248077	0.00107232	0.00257467	0.00164164		867.773	0.00264453	-0.000227722	0.000307413	0.000843961	0.000272996					771.22		771.22		771.22		771.22
			868.522	0.00397817	0.00249135	0.0010378	0.00247785	0.00154028		868.522	0.0031297	-0.000862355	-0.000216443	0.000199436	-0.000283641					771.979		771.979		771.979		771.979
			869.271	0.00392242	0.0021929	0.000743882	0.00216848	0.00135527		869.271	0.00297758	-0.00163582	-0.000585242	-0.000310805	-0.000739978					772.739		772.739		772.739		772.739
			870.02	0.00352799	0.00159698	0.000338927	0.00178401	0.00114905		870.02	0.00219684	-0.00239211	-0.000725517	-0.000581409	-0.000976287					773.498		773.498		773.498		773.498
			870.769	0.00299228	0.000816293	7.94417e-06	0.00147717	0.000946058		870.769	0.00107506	-0.00293533	-0.000643475	-0.000562746	-0.000950861					774.257		774.257		774.257		774.257
			871.518	0.00253951	8.55188e-05	-0.000111804	0.00133791	0.000744674		871.518	4.83549e-05	-0.0031134	-0.000388102	-0.000265565	-0.000725818					775.016		775.016		775.016		775.016
			872.267	0.00230532	-0.000335904	2.91339e-05	0.00134485	0.000541535		872.267	-0.000498651	-0.00289014	-3.60218e-06	0.000246931	-0.000420793					775.775		775.775		775.775		775.775
			873.015	0.00225146	-0.000326813	0.000401625	0.00138201	0.000345384		873.015	-0.00041626	-0.00234879	0.000479801	0.000881454	-0.000139914					776.534		776.534		776.534		776.534
			873.764	0.00216366	2.25443e-06	0.000921373	0.00131345	0.000179538		873.764	0.000145508	-0.00163608	0.00101563	0.00153748	6.52313e-05					777.292		777.292		777.292		777.292
			874.512	0.00175802	0.000372217	0.00145259	0.00107046	8.23971e-05		874.512	0.00083601	-0.000899125	0.00151512	0.00211259	0.000182485					778.051		778.051		778.051		778.051
			875.261	0.000852549	0.000522924	0.00180552	0.000699492	0.000102752		875.261	0.00129446	-0.000249157	0.00186324	0.00250142	0.000213781					778.81		778.81		778.81		778.81
			876.009	-0.000500782	0.0003911	0.00178341	0.000341156	0.000275261		876.009	0.0013107	0.000256652	0.00197479	0.00262064	0.00017717					779.568		779.568		779.568		779.568
			876.758	-0.00201081	0.000136975	0.00130211	0.000150172	0.000581016		876.758	0.000897046	0.000627437	0.00184681	0.00246205	0.00012942					780.327		780.327		780.327		780.327
			877.506	-0.00326974	-2.74557e-06	0.000501564	0.000205407	0.000930246		877.506	0.000270893	0.000925398	0.00155059	0.00212263	0.000160245					781.085		781.085		781.085		781.085
			878.254	-0.00393867	9.53678e-05	-0.000286325	0.000468728	0.00119557		878.254	-0.000250692	0.00121171	0.00115998	0.00176223	0.000330531					781.843		781.843		781.843		781.843
			879.002	-0.00392147	0.000363907	-0.00073898	0.000815809	0.0012751		879.002	-0.000416902	0.00149417	0.000696026	0.0015078	0.000602387					782.602		782.602		782.602		782.602
			879.75	-0.00344082	0.000612568	-0.000748773	0.00111052	0.00113929		879.75	-0.000173167	0.00173597	0.000162849	0.00137958	0.000844738					783.36		783.36		783.36		783.36
			880.498	-0.00292514	0.000663087	-0.000442294	0.00127365	0.000837889		880.498	0.000339112	0.00190976	-0.000370133	0.00129369	0.000931217					784.118		784.118		784.118		784.118
			881.246	-0.00272753	0.000464712	-2.97026e-05	0.00131157	0.000469312		881.246	0.000897118	0.00202405	-0.0007583	0.00113217	0.000846613					784.876		784.876		784.876		784.876
			881.993	-0.00289264	0.000136044	0.000322848	0.00129307	0.000124715		881.993	0.00132171	0.00210111	-0.000873035	0.000831907	0.000702953					785.634		785.634		785.634		785.634
			882.741	-0.00319385	-9.89971e-05	0.000493244	0.001287	-0.00016117		882.741	0.00154025	0.00215582	-0.000691102	0.000438779	0.00065236					786.392		786.392		786.392		786.392
			883.488	-0.00337974	-5.91621e-05	0.000371242	0.00130236	-0.000408071		883.488	0.0015901	0.00219904	-0.000289461	8.603e-05	0.000776274					787.149		787.149		787.149		787.149
			884.236	-0.00334279	0.000265623	-9.83049e-05	0.00128081	-0.000636966		884.236	0.00158579	0.00223519	0.00022643	-0.000100443	0.00104221					787.907		787.907		787.907		787.907
			884.983	-0.00307863	0.000716681	-0.000844165	0.00115313	-0.000828763		884.983	0.00165868	0.00224842	0.000776268	-9.73243e-05	0.00134986					788.665		788.665		788.665		788.665
			885.731	-0.00259992	0.00110661	-0.00167333	0.000917176	-0.000942689		885.731	0.0018896	0.00221558	0.00131264	1.19604e-05	0.00161007					789.422		789.422		789.422		789.422
			886.478	-0.00196419	0.00138462	-0.00235082	0.000675226	-0.000957594		886.478	0.00227521	0.00214384	0.00181354	0.000130508	0.00178695					790.18		790.18		790.18		790.18
			887.225	-0.00132659	0.00168904	-0.00268084	0.000593748	-0.00087121		887.225	0.00274576	0.00206859	0.00227514	0.000238089	0.00188738					790.937		790.937		790.937		790.937
			887.972	-0.00086269	0.00223034	-0.00256096	0.000797848	-0.000666312		887.972	0.0032028	0.00199196	0.0026868	0.000384953	0.00193384					791.694		791.694		791.694		791.694
			888.719	-0.000609147	0.00308459	-0.0020218	0.00126902	-0.000313883		888.719	0.00353972	0.00184559	0.00299172	0.000612485	0.00195236					792.451		792.451		792.451		792.451
			889.466	-0.000406876	0.00407513	-0.00123154	0.00183598	0.00016794		889.466	0.00365461	0.00155627	0.00308243	0.00089991	0.00197215					793.209		793.209		793.209		793.209
			890.213	-1.62061e-05	0.00486651	-0.000432668	0.00228492	0.000672888		890.213	0.00349184	0.00116154	0.00286658	0.00118558	0.00202126					793.966		793.966		793.966		793.966
			890.96	0.000700932	0.00519528	0.000163454	0.00250158	0.00105365		890.96	0.00310171	0.000838946	0.00235831	0.00141968	0.00211792					794.723		794.723		794.723		794.723
			891.706	0.00166203	0.00501973	0.000453623	0.0025185	0.00122403		891.706	0.00264633	0.00079581	0.00170409	0.00158839	0.00226487					795.48		795.48		795.48		795.48
			892.453	0.00255737	0.00446505	0.000451667	0.00243637	0.0012155		892.453	0.00230607	0.00111702	0.001109	0.00170138	0.00244396					796.236		796.236		796.236		796.236
			893.199	0.00295867	0.00366846	0.000250002	0.00231636	0.00114031		893.199	0.00214825	0.00170819	0.000726503	0.00177197	0.00260666					796.993		796.993		796.993		796.993
			893.946	0.00253744	0.00271525	-2.13753e-05	0.00215705	0.0011101		893.946	0.00208475	0.00236696	0.000595345	0.00180995	0.00267063					797.75		797.75		797.75		797.75
			894.692	0.00131025	0.00170974	-0.000220217	0.00196159	0.00118023		894.692	0.00197181	0.00289436	0.000642647	0.00182427	0.00254041					798.506		798.506		798.506		798.506
			895.438	-0.000289769	0.000840837	-0.000225276	0.0017921	0.00133447		895.438	0.00175265	0.00315136	0.00072108	0.00182642	0.00215408					799.263		799.263		799.263		799.263
			896.185	-0.00165309	0.00030852	-4.61194e-07	0.00172435	0.00149009		896.185	0.00148564	0.00305892	0.000664389	0.00183174	0.00153112					800.019		800.019		800.019		800.019
			896.931	-0.00237769	0.000162844	0.000344607	0.00174568	0.00152649		896.931	0.0012311	0.00260831	0.000370281	0.00185819	0.000785755					800.776		800.776		800.776		800.776
			897.677	-0.00243479	0.000242428	0.000572833	0.00172823	0.00135163		897.677	0.000947079	0.00190418	-0.000114233	0.00191996	8.98654e-05					801.532		801.532		801.532		801.532
			898.423	-0.00199502	0.000308425	0.000440467	0.00153183	0.000974478		898.423	0.000534875	0.00117118	-0.000583591	0.00201254	-0.000394049					802.288		802.288		802.288		802.288
			899.168	-0.00119275	0.000250661	-0.000157191	0.00113035	0.000515159		899.168	-2.29784e-05	0.00065479	-0.000791982	0.00209495	-0.000571347					803.044		803.044		803.044		803.044
			899.914	-0.000121351	0.000158328	-0.00112697	0.000622672	0.000130982		899.914	-0.00060584	0.000468433	-0.000629873	0.00208921	-0.000440919					803.8		803.8		803.8		803.8
																				804.556		804.556		804.556		804.556
																				805.312		805.312		805.312		805.312
																				806.068		806.068		806.068		806.068
																				806.823		806.823		806.823		806.823
																				807.579		807.579		807.579		807.579
																				808.335		808.335		808.335		808.335
																				809.09		809.09		809.09		809.09
																				809.846		809.846		809.846		809.846
																				810.601		810.601		810.601		810.601
																				811.356		811.356		811.356		811.356
																				812.111		812.111		812.111		812.111
																				812.866		812.866		812.866		812.866
																				813.621		813.621		813.621		813.621
																				814.376		814.376		814.376		814.376
																				815.131		815.131		815.131		815.131
																				815.886		815.886		815.886		815.886
																				816.641		816.641		816.641		816.641
																				817.395		817.395		817.395		817.395
																				818.15		818.15		818.15		818.15
																				818.904		818.904		818.904		818.904
																				819.659		819.659		819.659		819.659
																				820.413		820.413		820.413		820.413
																				821.167		821.167		821.167		821.167
																				821.921		821.921		821.921		821.921
																				822.675		822.675		822.675		822.675
																				823.429		823.429		823.429		823.429
																				824.183		824.183		824.183		824.183
																				824.937		824.937		824.937		824.937
																				825.691		825.691		825.691		825.691
																				826.444		826.444		826.444		826.444
																				827.198		827.198		827.198		827.198
																				827.951		827.951		827.951		827.951
																				828.705		828.705		828.705		828.705
																				829.458		829.458		829.458		829.458
																				830.211		830.211		830.211		830.211
																				830.965		830.965		830.965		830.965
																				831.718		831.718		831.718		831.718
																				832.471		832.471		832.471		832.471
																				833.224		833.224		833.224		833.224
																				833.977		833.977		833.977		833.977
																				834.729		834.729		834.729		834.729
																				835.482		835.482		835.482		835.482
																				836.235		836.235		836.235		836.235
																				836.987		836.987		836.987		836.987
																				837.74		837.74		837.74		837.74
																				838.492		838.492		838.492		838.492
																				839.244		839.244		839.244		839.244
																				839.997		839.997		839.997		839.997
																				840.749		840.749		840.749		840.749
																				841.501		841.501		841.501		841.501
																				842.253		842.253		842.253		842.253
																				843.005		843.005		843.005		843.005
																				843.757		843.757		843.757		843.757
																				844.508		844.508		844.508		844.508
																				845.26		845.26		845.26		845.26
																				846.012		846.012		846.012		846.012
																				846.763		846.763		846.763		846.763
																				847.514		847.514		847.514		847.514
																				848.266		848.266		848.266		848.266
																				849.017		849.017		849.017		849.017
																				849.768		849.768		849.768		849.768
																				850.519		850.519		850.519		850.519
																				851.27		851.27		851.27		851.27
																				852.021		852.021		852.021		852.021
																				852.772		852.772		852.772		852.772
																				853.523		853.523		853.523		853.523
																				854.274		854.274		854.274		854.274
																				855.024		855.024		855.024		855.024
																				855.775		855.775		855.775		855.775
																				856.525		856.525		856.525		856.525
																				857.276		857.276		857.276		857.276
																				858.026		858.026		858.026		858.026
																				858.776		858.776		858.776		858.776
																				859.526		859.526		859.526		859.526
																				860.276		860.276		860.276		860.276
																				861.026		861.026		861.026		861.026
																				861.776		861.776		861.776		861.776
																				862.526		862.526		862.526		862.526
																				863.276		863.276		863.276		863.276
																				864.026		864.026		864.026		864.026
																				864.775		864.775		864.775		864.775
																				865.525		865.525		865.525		865.525
																				866.274		866.274		866.274		866.274
																				867.023		867.023		867.023		867.023
																				867.773		867.773		867.773		867.773
																				868.522		868.522		868.522		868.522
																				869.271		869.271		869.271		869.271
																				870.02		870.02		870.02		870.02
																				870.769		870.769		870.769		870.769
																				871.518		871.518		871.518		871.518
																				872.267		872.267		872.267		872.267
																				873.015		873.015		873.015		873.015
																				873.764		873.764		873.764		873.764
																				874.512		874.512		874.512		874.512
																				875.261		875.261		875.261		875.261
																				876.009		876.009		876.009		876.009
																				876.758		876.758		876.758		876.758
																				877.506		877.506		877.506		877.506
																				878.254		878.254		878.254		878.254
																				879.002		879.002		879.002		879.002
																				879.75		879.75		879.75		879.75
																				880.498		880.498		880.498		880.498
																				881.246		881.246		881.246		881.246
																				881.993		881.993		881.993		881.993
																				882.741		882.741		882.741		882.741
																				883.488		883.488		883.488		883.488
																				884.236		884.236		884.236		884.236
																				884.983		884.983		884.983		884.983
																				885.731		885.731		885.731		885.731
																				886.478		886.478		886.478		886.478
																				887.225		887.225		887.225		887.225
																				887.972		887.972		887.972		887.972
																				888.719		888.719		888.719		888.719
																				889.466		889.466		889.466		889.466
																				890.213		890.213		890.213		890.213
																				890.96		890.96		890.96		890.96
																				891.706		891.706		891.706		891.706
																				892.453		892.453		892.453		892.453
																				893.199		893.199		893.199		893.199
																				893.946		893.946		893.946		893.946
																				894.692		894.692		894.692		894.692
																				895.438		895.438		895.438		895.438
																				896.185		896.185		896.185		896.185
																				896.931		896.931		896.931		896.931
																				897.677		897.677		897.677		897.677
																				898.423		898.423		898.423		898.423
																				899.168		899.168		899.168		899.168
																				899.914		899.914		899.914		899.914
																	-0.00103443	900.66	0.000533054	900.66	-0.000202643	900.66	0.00191814	900.66	-8.64038e-05	900.66
																	-0.0011758	901.406	0.000681818	901.406	0.000272963	901.406	0.00157265	901.406	0.000362163	901.406
																	-0.000979493	902.151	0.000828608	902.151	0.000662019	902.151	0.001157	902.151	0.000787642	902.151
																	-0.000477592	902.897	0.00102749	902.897	0.00101012	902.897	0.000854104	902.897	0.00113726	902.897
																	0.000202092	903.642	0.00136494	903.642	0.00145921	903.642	0.000809175	903.642	0.00142439	903.642
																	0.000857041	904.387	0.00180477	904.387	0.00207238	904.387	0.00101314	904.387	0.0016721	904.387
																	0.00131863	905.132	0.00216239	905.132	0.00273965	905.132	0.00129482	905.132	0.00185139	905.132
																	0.00156616	905.878	0.00225202	905.878	0.00324502	905.878	0.00144779	905.878	0.00188237	905.878
																	0.00170278	906.622	0.00205604	906.622	0.00341486	906.622	0.0013842	906.622	0.00170658	906.622
																	0.00180697	907.367	0.00173126	907.367	0.00320468	907.367	0.00117293	907.367	0.00136204	907.367
																	0.00184875	908.112	0.0014496	908.112	0.00266875	908.112	0.000943224	908.112	0.00098289	908.112
																	0.00177708	908.857	0.00125303	908.857	0.00188313	908.857	0.000775122	908.857	0.000714373	908.857
																	0.00163603	909.602	0.00106267	909.602	0.000917995	909.602	0.000683378	909.602	0.000616243	909.602
																	0.00151612	910.346	0.000793626	910.346	-0.000128272	910.346	0.000668252	910.346	0.000639109	910.346
																	0.00138983	911.091	0.000434582	911.091	-0.00110167	911.091	0.000740255	911.091	0.000685109	911.091
																	0.00107423	911.836	3.45006e-05	911.836	-0.00182934	911.836	0.000889822	911.836	0.00068685	911.836
																	0.000416646	912.58	-0.000344952	912.58	-0.00219892	912.58	0.00105395	912.58	0.000642889	912.58
																	-0.000496271	913.324	-0.000642366	913.324	-0.00220807	913.324	0.00113132	913.324	0.00060649	913.324
																	-0.00134764	914.068	-0.000780926	914.068	-0.00194393	914.068	0.00104354	914.068	0.0006491	914.068
																	-0.00180256	914.812	-0.000677717	914.812	-0.00152075	914.812	0.000801399	914.812	0.000808247	914.812
																	-0.00170567	915.557	-0.000294925	915.557	-0.00102638	915.557	0.00052846	915.557	0.00104219	915.557
																	-0.00112388	916.301	0.000313283	916.301	-0.000501878	916.301	0.00041226	916.301	0.0012361	916.301
																	-0.000274997	917.044	0.00100997	917.044	4.48868e-05	917.044	0.000595071	917.044	0.0012718	917.044
																	0.000572489	917.788	0.00164032	917.788	0.000600961	917.788	0.00107135	917.788	0.00110895	917.788
																	0.00119283	918.532	0.00210398	918.532	0.00111654	918.532	0.00167437	918.532	0.000817063	918.532
																	0.00145596	919.276	0.00237995	919.276	0.00151792	919.276	0.00217161	919.276	0.000547875	919.276
																	0.00130587	920.019	0.00248427	920.019	0.00175695	920.019	0.00239526	920.019	0.000480285	920.019
																	0.000712997	920.763	0.00240718	920.763	0.00183554	920.763	0.00231141	920.763	0.00081045	920.763
																	-0.000295232	921.506	0.00211103	921.506	0.0017711	921.506	0.00200167	921.506	0.00194984	921.506
																	-0.00152917	922.249	0.00160384	922.249	0.00154977	922.249	0.00160367	922.249	0.00510168	922.249
																	-0.00261346	922.993	0.000989501	922.993	0.00113362	922.993	0.00125286	922.993	0.0129481	922.993
																	-0.00316904	923.736	0.000400832	923.736	0.000516589	923.736	0.00102759	923.736	0.029305	923.736
																	-0.00309805	924.479	-0.000124313	924.479	-0.000228694	924.479	0.000908177	924.479	0.0564758	924.479
																	-0.00269835	925.222	-0.000661221	925.222	-0.000940561	925.222	0.000797257	925.222	0.0911374	925.222
																	-0.00244035	925.965	-0.00125759	925.965	-0.00138483	925.965	0.000620429	925.965	0.122726	925.965
																	-0.00256064	926.708	-0.00177939	926.708	-0.00131156	926.708	0.000430136	926.708	0.137995	926.708
																	-0.00284204	927.45	-0.00193103	927.45	-0.000577725	927.45	0.000396837	927.45	0.129712	927.45
																	-0.00280068	928.193	-0.00146952	928.193	0.000713486	928.193	0.000667656	928.193	0.10202	928.193
																	-0.00211704	928.935	-0.000431669	928.935	0.00218359	928.935	0.00121259	928.935	0.0672733	928.935
																	-0.000929014	929.678	0.000839793	929.678	0.00333167	929.678	0.00180754	929.678	0.0374825	929.678
																	0.000245138	930.42	0.00190695	930.42	0.00378396	930.42	0.0021846	930.42	0.0181165	930.42
																	0.000860501	931.163	0.00249655	931.163	0.00346775	931.163	0.00222741	931.163	0.00814793	931.163
																	0.000691992	931.905	0.00259104	931.905	0.00260555	931.905	0.0020455	931.905	0.00386793	931.905
																	-5.76531e-05	932.647	0.00232491	932.647	0.00156079	932.647	0.00186204	932.647	0.00213948	932.647
																	-0.000923062	933.389	0.00183494	933.389	0.000647994	933.389	0.00180417	933.389	0.00135228	933.389
																	-0.00146659	934.131	0.00119116	934.131	1.42303e-05	934.131	0.00177017	934.131	0.000933867	934.131
																	-0.00148887	934.873	0.000424598	934.873	-0.000357497	934.873	0.00150004	934.873	0.000698703	934.873
																	-0.00104152	935.615	-0.00038409	935.615	-0.000551182	935.615	0.0008176	935.615	0.000560943	935.615
																	-0.000283241	936.357	-0.0010228	936.357	-0.000619531	936.357	-0.000152489	936.357	0.000519738	936.357
																	0.000663113	937.098	-0.00117938	937.098	-0.000567514	937.098	-0.00100536	937.098	0.000665315	937.098
																	0.0017166	937.84	-0.000626039	937.84	-0.000405431	937.84	-0.00132608	937.84	0.00107709	937.84
																	0.00273444	938.581	0.000577995	938.581	-0.000181012	938.581	-0.000974293	938.581	0.00168817	938.581
																	0.0034717	939.323	0.00206606	939.323	5.49948e-05	939.323	-0.000131647	939.323	0.00227369	939.323
																	0.0037184	940.064	0.0033687	940.064	0.000287728	940.064	0.000891868	940.064	0.00260039	940.064
																	0.00350098	940.805	0.00418064	940.805	0.000511714	940.805	0.00186854	940.805	0.00259767	940.805
																	0.00311723	941.547	0.00448961	941.547	0.000677806	941.547	0.00269512	941.547	0.00238693	941.547
																	0.002927	942.288	0.00449852	942.288	0.000708104	942.288	0.00329853	942.288	0.00215652	942.288
																	0.00307252	943.029	0.00442982	943.029	0.000580082	943.029	0.00356863	943.029	0.00201464	943.029
																	0.0033726	943.77	0.00436403	943.77	0.000374023	943.77	0.00341288	943.77	0.00194073	943.77
																	0.00347629	944.51	0.00420841	944.51	0.000214535	944.51	0.002865	944.51	0.00183482	944.51
																	0.00314646	945.251	0.00378182	945.251	0.000162301	945.251	0.00210234	945.251	0.00158951	945.251
																	0.00244849	945.992	0.0029427	945.992	0.000161695	945.992	0.00132184	945.992	0.00114059	945.992
																	0.00169623	946.732	0.0016953	946.732	8.43646e-05	946.732	0.000596036	946.732	0.000501584	946.732
																	0.00119772	947.473	0.000221974	947.473	-0.000177597	947.473	-0.000129782	947.473	-0.000223788	947.473
																	0.0010129	948.213	-0.00119957	948.213	-0.000644229	948.213	-0.000900522	948.213	-0.000880686	948.213
																	0.000938237	948.954	-0.00236077	948.954	-0.00124723	948.954	-0.0016424	948.954	-0.00134713	948.954
																	0.000730821	949.694	-0.00323755	949.694	-0.00187649	949.694	-0.00220532	949.694	-0.00159963	949.694
																	0.000340748	950.434	-0.00394699	950.434	-0.00241967	950.434	-0.00248348	950.434	-0.00170656	950.434
																	-0.000101556	951.174	-0.00458697	951.174	-0.00276984	951.174	-0.00245713	951.174	-0.00176289	951.174
																	-0.000521798	951.914	-0.00511374	951.914	-0.00283176	951.914	-0.00212966	951.914	-0.00182266	951.914
																	-0.00105693	952.654	-0.00536582	952.654	-0.0025584	952.654	-0.00148797	952.654	-0.00187037	952.654
																	-0.00190415	953.394	-0.00519823	953.394	-0.00199062	953.394	-0.000567538	953.394	-0.00183603	953.394
																	-0.00302606	954.134	-0.00458706	954.134	-0.00125	954.134	0.000472853	954.134	-0.00163796	954.134
																	-0.00407253	954.873	-0.00359773	954.873	-0.000489006	954.873	0.00139996	954.873	-0.00123293	954.873
																	-0.00461625	955.613	-0.00227	955.613	0.000155857	955.613	0.00204512	955.613	-0.000653538	955.613
																	-0.00443526	956.352	-0.000592503	956.352	0.000598768	956.352	0.00237844	956.352	-1.02425e-05	956.352
																	-0.00358439	957.092	0.00136388	957.092	0.000848764	957.092	0.00246573	957.092	0.000555918	957.092
																	-0.00229502	957.831	0.00331908	957.831	0.00103286	957.831	0.00240803	957.831	0.000950644	957.831
																	-0.000877362	958.57	0.00486127	958.57	0.00132492	958.57	0.0023289	958.57	0.00117353	958.57
																	0.000344367	959.31	0.00567202	959.31	0.00179093	959.31	0.00234277	959.31	0.00128267	959.31
																	0.00114511	960.049	0.00565321	960.049	0.00229171	960.049	0.00245823	960.049	0.0013053	960.049
																	0.00152975	960.788	0.0048648	960.788	0.00256784	960.788	0.00251952	960.788	0.00119764	960.788
																	0.00172365	961.527	0.00344176	961.527	0.00244839	961.527	0.00230896	961.527	0.000912652	961.527
																	0.00196877	962.266	0.0016269	962.266	0.0019844	962.266	0.00174858	962.266	0.000497275	962.266
																	0.00230044	963.004	-0.000187755	963.004	0.00137998	963.004	0.000990397	963.004	9.03141e-05	963.004
																	0.00252631	963.743	-0.00156422	963.743	0.000802889	963.743	0.000292279	963.743	-0.000181889	963.743
																	0.00241666	964.482	-0.00219695	964.482	0.00027475	964.482	-0.000175309	964.482	-0.000277807	964.482
																	0.00190829	965.22	-0.00197893	965.22	-0.000253838	965.22	-0.00037547	965.22	-0.000199019	965.22
																	0.00115673	965.958	-0.000940719	965.958	-0.000738533	965.958	-0.000294951	965.958	8.46963e-05	965.958
																	0.000446547	966.697	0.000777572	966.697	-0.00097726	966.697	0.000121759	966.697	0.000626395	966.697
																	5.15551e-05	967.435	0.00285228	967.435	-0.000732016	967.435	0.000870912	967.435	0.00141446	967.435
																	0.000102515	968.173	0.00473412	968.173	6.50044e-05	968.173	0.00175033	968.173	0.00230688	968.173
																	0.000517959	968.911	0.00579583	968.911	0.00120144	968.911	0.00239058	968.911	0.00305884	968.911
																	0.00107651	969.649	0.00565227	969.649	0.00227039	969.649	0.00247635	969.649	0.00343856	969.649
																	0.00160752	970.387	0.00445751	970.387	0.00290536	970.387	0.00198295	970.387	0.00336952	970.387
																	0.00210601	971.125	0.00294594	971.125	0.00300956	971.125	0.0012538	971.125	0.00300351	971.125
																	0.0026186	971.863	0.00210175	971.863	0.00280493	971.863	0.000856123	971.863	0.00264602	971.863
																	0.0030392	972.6	0.0025701	972.6	0.00263693	972.6	0.00125357	972.6	0.00255218	972.6
																	0.00311729	973.338	0.00417559	973.338	0.00268133	973.338	0.00245835	973.338	0.00273509	973.338
																	0.00273503	974.076	0.00596489	974.076	0.00281926	974.076	0.00393696	974.076	0.0029543	974.076
																	0.00213377	974.813	0.00683628	974.813	0.00279781	974.813	0.00492671	974.813	0.00291336	974.813
																	0.00177165	975.55	0.00626744	975.55	0.00249206	975.55	0.00494584	975.55	0.0024943	975.55
																	0.0019098	976.288	0.00451806	976.288	0.00198614	976.288	0.00405423	976.288	0.00181159	976.288
																	0.00236175	977.025	0.00221687	977.025	0.0014305	977.025	0.00267913	977.025	0.00106225	977.025
																	0.0026848	977.762	-0.000148384	977.762	0.00089942	977.762	0.00126864	977.762	0.000362343	977.762
																	0.00261704	978.499	-0.00234909	978.499	0.000420658	978.499	0.00012138	978.499	-0.000267351	978.499
																	0.00230613	979.236	-0.00419324	979.236	8.49225e-05	979.236	-0.000565413	979.236	-0.000807703	979.236
																	0.00211275	979.972	-0.00535202	979.972	5.92494e-05	979.972	-0.000626841	979.972	-0.00117659	979.972
																	0.00222294	980.709	-0.00546404	980.709	0.000500115	980.709	3.02521e-05	980.709	-0.00124314	980.709
																	0.00247904	981.446	-0.00440941	981.446	0.00148222	981.446	0.00132811	981.446	-0.00088999	981.446
																	0.00257332	982.182	-0.00248592	982.182	0.00297119	982.182	0.0029781	982.182	-0.000102977	982.182
																	0.00235445	982.919	-0.000299047	982.919	0.0047811	982.919	0.00456438	982.919	0.000944765	982.919
																	0.00191453	983.655	0.00157624	983.655	0.00653175	983.655	0.00570494	983.655	0.00190491	983.655
																	0.00142544	984.392	0.00287081	984.392	0.00771176	984.392	0.00617195	984.392	0.00241446	984.392
																	0.000995206	985.128	0.00359813	985.128	0.00789061	985.128	0.00590743	985.128	0.00230402	985.128
																	0.000729974	985.864	0.00383245	985.864	0.00696892	985.864	0.00498195	985.864	0.00167306	985.864
																	0.00084716	986.6	0.00357319	986.6	0.00527607	986.6	0.00355576	986.6	0.000765932	986.6
																	0.00158229	987.336	0.00278516	987.336	0.00340477	987.336	0.00183485	987.336	-0.000224487	987.336
																	0.00292649	988.072	0.0014912	988.072	0.00188121	988.072	2.55962e-05	988.072	-0.00122958	988.072
																	0.00450318	988.808	-0.000137115	988.808	0.000934421	988.808	-0.00164832	988.808	-0.00218725	988.808
																	0.00576284	989.544	-0.00166918	989.544	0.000543288	989.544	-0.00286778	989.544	-0.00287856	989.544
																	0.00633132	990.279	-0.00241731	990.279	0.000651265	990.279	-0.00321358	990.279	-0.00293927	990.279
																	0.00619553	991.015	-0.00172733	991.015	0.00127762	991.015	-0.00233139	991.015	-0.00209653	991.015
																	0.00556105	991.75	0.000577109	991.75	0.00241033	991.75	-0.000163397	991.75	-0.000428394	991.75
																	0.00452669	992.486	0.00398626	992.486	0.00382879	992.486	0.002934	992.486	0.00160127	992.486
																	0.00296075	993.221	0.00751513	993.221	0.00507021	993.221	0.00624031	993.221	0.00336884	993.221
																	0.000823776	993.956	0.0101441	993.956	0.00560518	993.956	0.00883581	993.956	0.00439791	993.956
																	-0.00136807	994.691	0.0112299	994.691	0.00511328	994.691	0.00986425	994.691	0.00455257	994.691
																	-0.00260656	995.426	0.0107579	995.426	0.00367767	995.426	0.00888596	995.426	0.00404431	995.426
																	-0.00219025	996.161	0.00931699	996.161	0.00176743	996.161	0.00617294	996.161	0.00328738	996.161
																	-0.000539388	996.896	0.00770781	996.896	1.297e-05	996.896	0.00268658	996.896	0.00269114	996.896
																	0.000948661	997.631	0.00638696	997.631	-0.00109686	997.631	-0.000362621	997.631	0.00248634	997.631
																	0.00105816	998.366	0.00522703	998.366	-0.00143838	998.366	-0.00212945	998.366	0.00264443	998.366
																	-0.000175732	999.1	0.0038336	999.1	-0.00127495	999.1	-0.00249646	999.1	0.00290393	999.1
																	-0.00159425	999.835	0.00208418	999.835	-0.00102905	999.835	-0.00194369	999.835	0.00290227	999.835
																	-0.00207977	1000.57	0.000348009	1000.57	-0.000921245	1000.57	-0.0010762	1000.57	0.00237942	1000.57
																	-0.00150882	1001.3	-0.000750616	1001.3	-0.000763852	1001.3	-0.000208834	1001.3	0.00135275	1001.3
																	-0.000602221	1002.04	-0.000706365	1002.04	-0.000116617	1002.04	0.000700531	1002.04	0.000154658	1002.04
																	-6.76188e-05	1002.77	0.000651249	1002.77	0.0013293	1002.77	0.0018192	1002.77	-0.000680017	1002.77
																	-4.9307e-05	1003.51	0.00307861	1003.51	0.00348106	1003.51	0.00318214	1003.51	-0.000562556	1003.51
																	-0.000283944	1004.24	0.00588345	1004.24	0.0058629	1004.24	0.00459794	1004.24	0.00129751	1004.24
																	-0.00051082	1004.97	0.00806901	1004.97	0.0078342	1004.97	0.00572149	1004.97	0.00712274	1004.97
																	-0.00062146	1005.71	0.00881071	1005.71	0.00886839	1005.71	0.00624585	1005.71	0.0237103	1005.71
																	-0.000552222	1006.44	0.00801548	1006.44	0.00880407	1006.44	0.00614344	1006.44	0.0661139	1006.44
																	-0.000214544	1007.18	0.00641779	1007.18	0.00792796	1007.18	0.00575355	1007.18	0.155892	1007.18
																	0.000433815	1007.91	0.00502253	1007.91	0.00674994	1007.91	0.00551958	1007.91	0.306952	1007.91
																	0.0013477	1008.64	0.0043858	1008.64	0.00558381	1008.64	0.0055392	1008.64	0.502808	1008.64
																	0.00252978	1009.38	0.00438943	1009.38	0.00430654	1009.38	0.00540562	1009.38	0.686208	1009.38
																	0.00420021	1010.11	0.0045965	1010.11	0.00253701	1010.11	0.00456135	1010.11	0.782101	1010.11
																	0.00668577	1010.84	0.00470029	1010.84	6.04642e-05	1010.84	0.00280221	1010.84	0.745358	1010.84
																	0.00998163	1011.58	0.00466585	1011.58	-0.00286773	1011.58	0.0004236	1011.58	0.593504	1011.58
																	0.0134293	1012.31	0.00463844	1012.31	-0.00552346	1012.31	-0.0020405	1012.31	0.39351	1012.31
																	0.0159824	1013.04	0.00483517	1013.04	-0.0069952	1013.04	-0.00412787	1013.04	0.215711	1013.04
																	0.01689	1013.78	0.00539525	1013.78	-0.00666428	1013.78	-0.00556402	1013.78	0.0964375	1013.78
																	0.0161008	1014.51	0.00611422	1014.51	-0.00468168	1014.51	-0.00626121	1014.51	0.0341585	1014.51
																	0.0140402	1015.24	0.00628674	1015.24	-0.00205202	1015.24	-0.00632086	1015.24	0.00894021	1015.24
																	0.0111801	1015.97	0.00501408	1015.97	-0.000102806	1015.97	-0.00599164	1015.97	0.00159824	1015.97
																	0.00794936	1016.71	0.00196104	1016.71	0.00031316	1016.71	-0.00551558	1016.71	0.000951618	1016.71
																	0.00491684	1017.44	-0.0020029	1017.44	-0.000775079	1017.44	-0.00496377	1017.44	0.00235187	1017.44
																	0.0027349	1018.17	-0.00498691	1018.17	-0.00270468	1018.17	-0.0042393	1018.17	0.00426604	1018.17
																	0.00166371	1018.9	-0.00525859	1018.9	-0.00474331	1018.9	-0.00326628	1018.9	0.00609737	1018.9
																	0.00115219	1019.64	-0.0026719	1019.64	-0.00650096	1019.64	-0.00217237	1019.64	0.00732428	1019.64
																	0.000121771	1020.37	0.000892663	1020.37	-0.00800803	1020.37	-0.0012694	1020.37	0.00738929	1020.37
																	-0.0020358	1021.1	0.00267523	1021.1	-0.00950952	1021.1	-0.000852446	1021.1	0.00595537	1021.1
																	-0.00462239	1021.83	0.000960396	1021.83	-0.0111031	1021.83	-0.00101976	1021.83	0.00316408	1021.83
																	-0.00593967	1022.56	-0.00382944	1022.56	-0.0124455	1022.56	-0.00166407	1022.56	-0.000381931	1022.56
																	-0.0046561	1023.3	-0.009699	1023.3	-0.0127893	1023.3	-0.00258692	1023.3	-0.00385668	1023.3
																	-0.000967683	1024.03	-0.0145699	1024.03	-0.0113946	1024.03	-0.00358993	1024.03	-0.00642382	1024.03
																	0.00358515	1024.76	-0.0173504	1024.76	-0.00805934	1024.76	-0.00449894	1024.76	-0.00738458	1024.76
																	0.00739234	1025.49	-0.0180453	1025.49	-0.0034159	1025.49	-0.00520587	1025.49	-0.00642653	1025.49
																	0.00984288	1026.22	-0.017307	1026.22	0.00122603	1026.22	-0.00574828	1026.22	-0.00391387	1026.22
																	0.0113075	1026.95	-0.015877	1026.95	0.00450569	1026.95	-0.0062759	1026.95	-0.00081775	1026.95
																	0.0123557	1027.68	-0.0140787	1027.68	0.00582771	1027.68	-0.00681365	1027.68	0.00189583	1027.68
																	0.013123	1028.42	-0.0116585	1028.42	0.00577535	1028.42	-0.00706321	1028.42	0.00390685	1028.42
																	0.0133354	1029.15	-0.00833273	1029.15	0.00562158	1029.15	-0.00661199	1029.15	0.00548578	1029.15
																	0.0127765	1029.88	-0.00467754	1029.88	0.00617547	1029.88	-0.00549476	1029.88	0.00676922	1029.88
																	0.0116604	1030.61	-0.00232674	1030.61	0.00694789	1030.61	-0.00451829	1030.61	0.00723082	1030.61
																	0.0105602	1031.34	-0.00304919	1031.34	0.0064523	1031.34	-0.00484785	1031.34	0.00599733	1031.34
																	0.00997713	1032.07	-0.00752469	1032.07	0.0034299	1032.07	-0.00707599	1032.07	0.00264834	1032.07
																	0.0099656	1032.8	-0.0148458	1032.8	-0.00201699	1032.8	-0.0105734	1032.8	-0.00234229	1032.8
																	0.0101686	1033.53	-0.0228702	1033.53	-0.00824571	1033.53	-0.0137418	1033.53	-0.00781663	1033.53
																	0.0101678	1034.26	-0.0290095	1034.26	-0.0129362	1034.26	-0.0150305	1034.26	-0.0124235	1034.26
																	0.00971492	1034.99	-0.0312631	1034.99	-0.0143842	1034.99	-0.0139393	1034.99	-0.015044	1034.99
																	0.0086433	1035.72	-0.0292776	1035.72	-0.0123739	1035.72	-0.0112673	1035.72	-0.0151375	1035.72
																	0.00675274	1036.45	-0.0247254	1036.45	-0.00812715	1036.45	-0.00852188	1036.45	-0.0129827	1036.45
																	0.00397347	1037.18	-0.0204174	1037.18	-0.00356325	1037.18	-0.00703679	1037.18	-0.00961138	1037.18
																	0.000649654	1037.91	-0.0185839	1037.91	-0.000515261	1037.91	-0.0073822	1037.91	-0.00634844	1037.91
																	-0.00241094	1038.64	-0.019531	1038.64	-0.00021557	1038.64	-0.00922079	1038.64	-0.00419843	1038.64
																	-0.0041937	1039.37	-0.0215822	1039.37	-0.00287423	1039.37	-0.0114671	1039.37	-0.00342226	1039.37
																	-0.0039131	1040.1	-0.0222923	1040.1	-0.00736019	1040.1	-0.0126703	1040.1	-0.00350196	1040.1
																	-0.0015331	1040.83	-0.0200969	1040.83	-0.0114752	1040.83	-0.0116072	1040.83	-0.00350075	1040.83
																	0.00186843	1041.56	-0.0152143	1041.56	-0.0130507	1041.56	-0.00788909	1041.56	-0.00263624	1041.56
																	0.00434775	1042.29	-0.00907523	1042.29	-0.0112032	1042.29	-0.00221428	1042.29	-0.000723082	1042.29
																	0.0041063	1043.02	-0.00282709	1043.02	-0.00677303	1043.02	0.00392301	1043.02	0.00177676	1043.02
[truncated: 135 more rows]

[truncated: 14 more sheets: Supplementary  figure4, Supplementary figure5, Supplementary figure 7, Supplementary figure 8&9, Supplementary figure 12, Supplementary figure13, Supplementary figure14, Supplementary figure15&17, Supplementary figure 16, Supplementary figure20, Supplementary figure  18, Supplementary figure19, Supplementary figure 21, Supplementary figure 23]
